# Supplementary material for: Diversity, Distribution and Co-occurrence Patterns of Bacterial Communities in a Karst Cave System
Source: Front Microbiol. 2019 Aug 6;10:1726. doi: 10.3389/fmicb.2019.01726 (PMC6691740; doi:10.3389/fmicb.2019.01726)
Supplement: Supplementary file 2 [file Table_2.XLSX]

## Sheet: cave.in_otu_table_filtered_sort
Supplementary Table 2 OTUs distribution of cave associated bacteria in each sample
# OUT ID	C1A02	C1A03	C1A04	C1A05	C1A06	C1A07	C1R02	C1R03	C1R04	C1R05	C1R06	C1R07	C1S02	C1S03	C1S04	C1S05	C1S06	C1S07	C1W02	C1W03	C1W07	C2A02	C2A04	C2A05	C2A06	C2R02	C2R03	C2R04	C2R05	C2R06	C2S02	C2S03	C2S04	C2S051	C2S052	C2S062	C2W02	C2W04	C2W06	G1A02	G1A03	G1A04	G1A05	G1A06	G1R02	G1R03	G1R04	G1R05	G1R06
OTU_4337	0	0	0	0	0	0	0	0	0	0	0	0	0	31	0	0	0	0	0	1	0	0	0	0	0	0	0	0	0	0	0	0	0	0	0	0	30	0	0	0	0	0	0	0	0	0	0	1	0
OTU_4336	0	0	0	0	0	0	0	0	0	0	0	0	6	30	4	0	0	1	0	0	0	0	0	0	0	0	0	0	0	0	0	0	0	1	0	0	20	0	0	0	0	0	0	0	0	0	0	0	0
OTU_4335	1	0	0	0	0	0	0	0	0	0	0	1	1	20	1	3	0	0	0	0	0	0	0	0	0	0	0	0	0	0	1	0	0	1	1	0	22	0	0	0	0	0	0	0	0	0	0	0	0
OTU_4334	0	0	0	0	0	0	6	0	0	0	0	13	8	1	0	0	0	6	0	1	4	0	0	2	0	6	13	30	7	0	5	0	0	0	0	0	4	1	0	0	0	0	0	2	3	1	0	8	0
OTU_4333	0	0	0	0	0	0	0	0	0	0	0	0	6	31	5	4	0	0	0	0	1	0	0	0	0	0	0	0	0	0	1	0	0	0	0	0	62	0	0	0	0	0	4	0	0	0	0	0	0
OTU_4332	0	0	0	0	0	0	0	0	0	0	0	0	0	58	2	0	0	0	0	0	0	0	0	0	0	0	0	0	0	0	0	0	0	0	0	0	53	0	0	0	0	0	0	0	0	0	0	0	0
OTU_4331	0	0	0	0	0	0	2	0	0	0	0	0	4	11	1	0	0	0	0	0	0	0	0	0	0	0	0	0	0	0	0	0	0	0	0	0	9	0	0	0	0	0	0	0	0	4	0	0	0
OTU_4330	0	0	0	0	0	0	0	0	0	0	0	0	82	3	3	0	0	0	0	0	1	0	0	0	0	0	0	0	0	0	1	0	0	2	0	0	2	0	0	0	0	0	0	0	0	0	0	0	0
OTU_4339	0	0	0	0	0	0	0	0	0	0	0	0	7	14	3	0	0	0	0	0	1	0	0	0	0	0	0	0	0	0	2	1	0	0	0	0	39	0	0	0	0	0	6	0	0	0	0	0	0
OTU_4338	0	0	0	0	0	0	0	0	0	0	0	0	0	16	0	0	0	0	0	0	0	0	0	0	0	0	0	0	0	0	0	0	0	0	0	0	2	0	0	0	0	0	0	0	0	0	0	0	0
OTU_19697	0	0	0	0	0	0	0	0	0	0	0	0	0	0	0	0	0	0	0	0	0	0	0	0	0	0	0	0	0	0	0	1	0	0	15	0	0	0	0	0	0	0	0	0	0	0	0	0	0
OTU_19696	0	0	0	0	0	0	0	0	0	0	0	0	0	0	0	4	0	13	0	0	0	0	0	0	0	0	0	0	0	1	0	0	0	0	33	0	0	1	0	0	0	0	0	0	0	0	0	0	0
OTU_19691	0	0	0	0	0	0	0	0	0	0	0	0	0	0	0	1	0	0	0	0	0	0	0	0	0	0	0	0	0	0	0	0	0	0	19	0	1	0	0	0	0	0	0	0	0	0	0	0	0
OTU_12319	0	0	0	0	0	0	0	1	0	0	0	1	0	0	0	0	0	0	0	0	0	0	0	0	0	0	2	0	2	0	0	35	0	2	0	0	0	0	0	0	0	0	0	0	0	2	0	39	2
OTU_12318	0	0	0	0	0	0	0	0	0	0	0	0	0	0	0	0	0	0	0	2	0	0	0	0	0	0	0	0	0	0	0	11	0	0	0	0	0	0	0	0	0	0	0	0	0	0	0	0	0
OTU_19529	0	0	0	0	0	0	6	0	0	1	0	0	1	1	0	0	0	11	0	1	0	0	0	0	0	28	17	6	13	0	0	9	19	0	2	0	10	28	2	0	0	0	0	0	0	0	1	1	0
OTU_19523	0	0	0	0	0	0	0	0	0	0	0	0	2	21	4	1	0	11	0	1	0	0	0	0	0	0	0	0	2	0	0	0	18	0	0	0	17	19	0	0	0	0	0	0	0	0	0	0	0
OTU_19522	0	0	0	0	0	0	0	0	1	0	0	0	0	0	0	0	0	0	0	0	0	0	0	0	0	1	2	0	0	0	0	0	29	0	0	0	0	2	0	0	0	0	0	0	0	0	0	3	0
OTU_12313	0	3	0	2	3	0	0	0	0	2	0	1	0	0	0	6	2	0	0	2	0	0	0	0	0	0	1	0	0	0	0	36	0	5	15	0	0	0	0	0	0	0	0	0	0	12	1	0	1
OTU_19526	0	1	0	0	0	0	0	1	0	0	9	1	0	0	1	0	0	0	0	0	0	0	0	0	0	2	0	0	0	0	0	0	6	0	0	0	2	0	3	0	0	0	0	0	0	0	0	11	0
OTU_12316	0	0	0	0	0	0	0	0	0	0	0	0	0	0	0	0	0	0	0	0	0	0	0	0	0	0	0	0	0	0	0	27	0	0	0	0	0	0	0	0	0	0	0	0	0	0	0	0	0
OTU_9129	0	0	0	0	0	0	0	0	0	0	0	0	4	3	0	1	0	0	2	0	0	0	0	0	0	0	0	0	0	0	2	0	0	0	3	21	2	0	0	0	0	0	0	0	0	4	1	0	0
OTU_9128	0	0	0	0	0	0	2	0	2	0	0	0	3	1	2	0	0	0	0	0	0	0	0	0	0	0	0	0	0	0	3	0	0	0	0	26	0	0	3	0	0	0	0	0	0	10	0	1	0
OTU_9123	0	0	1	0	0	0	0	0	8	0	0	0	0	0	2	1	0	0	0	0	0	0	0	0	0	0	0	0	0	7	0	0	0	0	0	15	0	0	1	0	0	0	1	0	0	0	0	0	0
OTU_9125	0	0	0	0	0	0	0	0	3	0	0	0	5	17	2	0	0	0	1	5	0	0	0	0	0	0	0	0	0	0	0	0	0	0	0	39	0	0	7	0	0	0	0	0	0	0	0	0	0
OTU_9126	0	0	0	0	0	0	0	0	0	0	0	0	4	4	0	0	0	2	0	0	0	0	0	0	0	0	0	0	0	0	3	0	0	0	0	47	1	0	0	0	0	0	0	0	0	0	0	0	0
OTU_3958	0	0	0	0	1	0	0	0	0	0	0	0	0	0	0	0	0	0	0	0	51	0	0	0	0	0	0	2	0	0	0	0	0	0	0	0	0	0	0	0	0	0	12	0	0	0	0	0	4
OTU_3959	0	0	0	0	0	0	0	0	0	0	0	0	0	0	0	0	0	0	0	0	0	0	108	0	0	0	0	0	0	0	0	0	0	0	0	0	0	0	0	0	0	0	0	0	0	0	0	0	0
OTU_3956	1	0	3	26	3	5	1	0	2	2	0	0	0	0	0	0	2	0	36	17	97	9	2	17	18	0	0	0	0	0	0	0	0	0	0	0	0	0	1	0	14	0	3	6	0	0	0	0	0
OTU_3957	0	0	0	0	0	0	0	0	0	0	0	0	0	0	0	0	0	0	0	0	0	0	138	0	0	0	0	0	0	0	0	0	0	0	0	0	0	0	0	1	0	0	0	0	0	0	0	0	0
OTU_3954	0	0	0	0	0	0	0	0	0	0	0	0	0	0	0	0	3	0	0	0	7	0	2	0	0	0	0	1	0	0	0	0	0	0	0	0	0	0	0	0	0	0	60	2	0	0	0	0	3
OTU_3955	7	10	36	25	31	1	0	0	7	0	0	0	0	0	0	0	0	0	160	81	105	94	3	1	28	2	0	0	0	0	0	0	0	0	0	56	0	0	8	0	6	15	2	71	0	0	0	0	3
OTU_3952	0	0	0	0	0	0	0	0	0	0	0	0	0	0	0	0	0	0	0	0	83	0	0	0	0	0	0	0	0	0	0	0	0	0	0	0	0	0	0	0	0	0	0	0	0	0	0	0	0
OTU_3953	0	0	0	0	0	0	0	3	3	0	0	0	0	0	0	0	0	0	0	78	0	0	0	0	0	0	0	2	0	0	0	0	0	0	2	0	0	0	0	0	0	19	0	0	0	1	0	0	0
OTU_3950	0	0	0	0	0	0	0	0	9	0	0	1	7	8	0	5	0	0	3	136	0	0	0	0	0	0	0	0	0	1	14	0	0	0	0	24	1	0	4	0	0	8	0	0	0	7	0	0	0
OTU_3951	0	0	1	0	0	0	0	0	0	0	0	0	9	0	0	14	0	0	0	2	1	0	0	0	0	0	0	0	0	0	4	0	0	1	0	0	5	0	0	0	0	0	0	0	0	1	0	0	0
OTU_6208	0	1	0	0	0	0	0	0	1	0	0	0	0	0	0	0	0	0	0	0	0	0	0	9	0	0	0	0	0	0	0	0	0	0	0	0	0	0	0	3	16	0	0	0	0	0	0	0	0
OTU_6201	0	0	0	0	0	0	0	0	0	0	0	0	0	0	0	0	0	0	0	0	0	0	0	0	0	0	0	0	0	0	0	0	0	0	0	0	0	1	0	0	0	0	0	0	0	0	0	0	0
OTU_6200	0	0	0	0	0	0	0	0	0	0	0	4	3	0	0	0	0	1	0	2	0	0	0	0	0	0	0	0	0	0	0	0	1	3	0	0	0	0	0	0	0	0	0	0	0	0	0	0	0
OTU_6203	0	0	0	0	0	0	0	0	0	0	0	1	0	0	0	0	0	0	1	0	0	0	0	0	0	0	0	0	0	0	0	0	0	5	0	0	0	0	0	0	0	0	0	0	0	0	0	1	0
OTU_6202	0	0	0	0	0	0	0	0	0	0	0	0	0	0	0	0	0	0	0	0	0	0	0	0	0	0	0	0	0	0	0	0	0	0	0	0	0	0	0	0	0	0	0	0	4	0	0	0	0
OTU_6204	0	0	0	3	0	2	0	0	0	25	3	0	0	0	0	0	0	0	0	0	0	0	0	1	0	0	0	0	0	1	0	0	0	0	0	0	0	0	0	0	0	0	0	0	0	0	0	0	0
OTU_6206	1	0	0	0	0	0	2	0	0	7	0	0	0	0	0	0	7	0	0	3	1	0	0	0	1	0	0	0	1	0	1	0	0	0	0	0	0	0	2	0	0	0	0	0	2	0	0	0	0
OTU_12310	0	0	0	0	0	0	0	0	0	0	0	0	0	0	0	0	0	0	0	0	0	0	0	0	0	3	0	1	10	0	0	12	9	0	0	0	0	0	7	0	0	0	0	0	0	0	1	0	1
OTU_12315	0	0	0	0	0	0	0	0	0	0	0	6	0	0	0	0	0	0	0	0	1	0	0	0	0	1	18	0	2	0	0	57	0	0	0	0	0	0	0	0	0	0	0	0	0	0	0	4	0
OTU_12314	0	0	0	0	0	0	0	0	0	0	0	10	2	0	2	3	0	0	3	14	1	0	0	0	0	0	0	5	1	0	0	14	0	8	2	2	0	0	1	0	0	0	0	0	0	0	0	0	0
OTU_20591	0	0	0	0	0	0	0	0	0	0	0	0	2	1	0	0	0	0	0	0	0	0	0	0	0	0	0	2	0	0	0	0	0	0	0	0	0	0	0	0	0	0	8	0	0	0	0	0	61
OTU_518	0	0	0	0	3	0	0	0	3374	0	0	0	120	0	0	0	1	0	2	0	0	0	0	0	0	0	0	0	0	0	0	0	0	0	0	0	0	0	0	0	0	0	0	0	0	0	0	0	1
OTU_512	0	0	0	0	0	0	0	0	0	0	0	0	0	0	0	0	0	0	0	0	0	0	0	0	0	0	0	0	0	0	0	0	0	0	0	0	0	0	0	0	0	0	0	0	0	0	0	0	0
OTU_69	0	8	2	0	0	0	0	0	0	0	0	0	0	0	0	0	0	0	0	0	0	0	0	0	0	0	0	0	0	0	0	0	0	0	0	0	0	0	0	46	9	141	9	10	0	0	0	0	0
OTU_68	0	0	0	0	0	0	0	0	0	0	0	0	0	0	0	0	0	0	0	0	0	0	0	0	0	0	0	0	0	0	0	0	0	0	0	0	0	24	0	2	0	0	0	0	0	0	0	0	0
OTU_513	0	0	0	0	0	0	0	0	0	0	0	0	0	0	0	0	0	0	0	0	0	0	0	0	0	0	0	0	0	0	0	0	0	0	0	0	0	0	0	0	0	0	0	0	0	0	0	0	0
OTU_65	0	0	0	0	0	0	3	0	13	0	0	0	502	0	0	0	0	0	4	0	0	0	0	0	1	0	0	0	0	0	0	0	0	0	0	4	0	0	0	0	0	0	10	0	0	0	0	0	0
OTU_64	16	3	0	0	25	0	0	0	576	0	1	0	255	8	0	8	0	0	0	210	0	0	7	23	7	0	0	828	0	0	573	0	543	0	0	0	79	0	541	0	0	11	0	10	0	75	0	0	366
OTU_67	0	0	0	0	0	0	0	0	0	0	0	0	0	0	2	0	0	0	0	0	0	0	0	0	0	0	0	0	0	0	0	0	0	0	0	0	0	7	0	7	0	0	0	0	0	0	0	0	0
OTU_66	4	0	0	0	1	2	1	0	0	0	0	0	0	0	0	0	0	1	1	0	0	0	26	9	0	0	0	0	0	13	0	0	0	0	0	0	0	0	0	1877	50	1	0	0	0	0	0	0	0
OTU_61	98	97	0	0	20	110	0	0	0	461	361	0	0	0	1	1	1421	0	3	0	0	0	310	964	39	0	0	0	29	0	0	0	0	0	0	0	0	1	5	693	2241	0	2	3	0	0	0	0	0
OTU_60	109	575	7880	292	57	0	0	0	0	367	538	1	1	0	0	1	0	0	0	0	0	23	947	562	207	1	0	0	0	0	0	0	0	0	0	0	0	0	0	0	111	3	0	1278	0	1	4	0	0
OTU_63	0	0	0	0	0	0	1	0	19	0	0	0	427	0	0	0	0	0	6	1	0	0	0	0	0	0	0	0	0	0	0	0	0	0	0	3	0	0	0	0	0	0	28	0	0	0	0	0	0
OTU_62	0	3	2	0	0	0	0	0	0	93	0	0	0	8	0	0	6	45	19	7	0	0	60	0	10	187	5	0	7	0	0	4635	968	5	9	0	91	0	0	1	1	0	0	0	0	527	21	0	0
OTU_8313	0	0	0	0	0	0	0	0	0	0	0	0	0	0	0	0	0	0	0	0	0	0	0	0	0	0	0	0	0	0	0	0	0	0	0	0	0	0	2	0	0	0	0	0	0	0	0	0	0
OTU_8312	0	0	0	0	0	0	0	0	0	0	0	0	0	0	0	0	0	0	0	1	0	0	0	0	1	0	0	0	0	0	0	0	0	0	0	0	0	0	0	0	0	0	0	0	0	14	1	0	0
OTU_8315	0	0	0	0	0	0	0	0	0	0	0	0	0	0	0	0	0	0	0	0	0	0	0	0	4	0	0	0	0	0	0	0	0	0	0	0	0	0	0	0	0	0	0	0	0	0	0	0	0
OTU_8314	0	0	0	0	0	0	0	0	0	0	0	0	0	0	0	0	0	0	0	0	0	0	0	1	0	0	0	0	0	0	0	0	0	0	0	0	0	0	0	0	0	0	0	0	0	0	0	0	0
OTU_8317	0	0	0	0	0	0	0	0	0	0	0	0	0	0	0	0	0	0	0	0	0	0	0	0	0	0	0	0	0	0	0	1	0	0	0	0	0	0	0	0	0	0	0	0	0	0	0	0	0
OTU_8319	0	0	0	0	0	0	0	0	0	0	0	0	0	0	0	1	0	0	0	1	0	0	0	0	3	1	0	0	0	0	0	0	0	0	0	0	0	0	0	0	0	0	0	0	0	0	0	0	0
OTU_8318	0	0	0	0	0	0	0	0	0	0	0	0	0	0	0	13	0	0	0	0	0	0	0	0	0	0	0	0	0	0	1	0	0	0	0	0	1	0	0	0	0	0	0	0	0	2	0	0	0
OTU_517	0	0	0	0	0	0	0	0	0	0	0	0	0	0	0	0	0	0	0	0	0	0	0	0	0	0	0	0	0	0	0	0	0	0	0	0	0	0	0	0	1	0	0	0	0	0	0	1	0
OTU_21240	0	0	0	0	0	0	1	2	0	0	0	0	0	0	0	0	0	0	0	7	0	0	0	0	0	0	0	0	0	0	0	0	0	0	0	0	0	0	0	0	0	3	3	0	0	0	2	18	104
OTU_21243	0	0	0	0	0	0	2	0	0	0	0	0	0	0	0	0	0	0	1	0	0	0	0	0	0	1	5	1	0	0	0	24	6	0	0	0	1	0	1	0	0	0	0	0	0	0	0	35	0
OTU_11572	0	0	0	0	0	0	0	0	0	0	0	2	2	7	0	0	0	0	0	0	0	0	0	0	0	0	2	0	0	0	0	1	0	0	0	0	39	0	0	0	6	0	0	0	0	0	0	0	0
OTU_11573	0	0	0	0	0	0	0	0	1	0	0	0	0	45	0	0	0	0	0	0	0	0	0	0	0	1	0	5	0	0	0	0	1	0	0	0	45	0	0	0	0	0	0	0	0	0	0	2	0
OTU_11574	0	0	0	0	0	0	0	0	0	0	0	0	1	42	1	0	0	0	0	0	0	0	0	0	0	0	0	0	0	0	0	0	0	0	0	0	40	0	0	0	0	0	0	0	0	0	0	2	0
OTU_11577	0	0	0	0	0	0	0	0	0	0	0	2	0	16	1	0	0	0	0	0	0	0	7	0	0	0	0	0	0	0	0	8	0	0	0	0	29	0	0	0	0	0	0	0	0	0	0	0	0
OTU_23663	0	0	0	0	0	0	0	0	0	0	0	0	0	0	0	0	0	0	0	0	0	0	44	7	0	0	0	0	0	10	0	0	0	0	0	0	0	0	0	4	0	0	0	0	0	0	0	0	0
OTU_27577	0	0	0	0	0	0	0	0	0	0	0	0	0	6	0	0	0	0	2	1	0	0	0	0	0	0	0	0	0	4	0	0	0	0	0	0	3	0	0	0	0	0	0	3	0	0	0	0	0
OTU_5271	0	0	0	0	0	0	0	0	0	0	0	0	0	0	0	0	0	0	0	0	0	0	0	0	0	0	0	0	0	0	0	0	0	0	0	0	0	1	0	0	0	0	0	0	0	0	0	0	0
OTU_5270	0	0	0	0	0	0	0	0	0	0	0	0	0	0	0	0	0	0	0	0	0	0	0	0	0	0	0	0	0	0	0	0	0	0	0	0	0	0	0	0	0	0	0	0	0	0	0	0	0
OTU_5277	0	0	0	0	0	0	0	0	0	0	0	0	0	0	0	4	0	0	0	0	0	0	0	0	0	0	0	0	0	0	0	0	0	0	0	0	0	0	2	0	0	0	0	0	38	0	0	0	0
OTU_15987	0	10	5	8	0	3	0	0	4	9	0	0	0	0	0	0	0	0	0	1	0	4	3	0	45	0	0	0	0	0	0	0	0	0	0	0	0	0	0	0	0	1	0	2	0	0	0	0	0
OTU_15986	6	0	0	1	1	1	8	0	0	0	0	0	0	0	0	0	0	0	1	0	0	0	0	1	0	0	0	1	0	1	0	0	0	0	0	0	0	1	1	0	2	0	0	0	11	0	0	0	0
OTU_15983	0	26	0	0	0	0	0	0	0	0	0	0	0	0	0	0	0	0	0	0	0	0	0	0	40	0	0	0	0	0	0	0	0	0	0	0	0	0	0	0	0	0	0	0	0	0	0	0	0
OTU_14058	0	0	0	0	1	0	0	0	0	0	0	0	0	0	0	0	0	0	0	0	0	0	0	4	0	0	0	0	0	0	0	0	0	0	0	0	0	0	0	0	0	9	1	8	0	0	0	0	0
OTU_14050	0	0	0	0	0	0	0	0	0	0	0	0	0	0	0	0	0	0	0	0	0	0	0	0	0	0	0	0	0	0	6	0	0	0	0	0	0	0	0	0	0	0	0	0	0	0	0	0	0
OTU_14052	1	0	0	0	0	0	0	0	5	0	0	0	0	0	0	0	0	0	0	0	0	0	0	0	0	0	0	0	0	0	19	0	0	0	0	0	0	0	0	0	0	0	0	0	0	0	0	0	0
OTU_14056	0	1	0	0	0	0	0	0	5	0	0	0	0	0	0	0	0	0	0	0	0	0	2	0	1	0	0	0	0	0	64	0	0	0	0	0	0	0	0	0	0	1	0	0	0	0	0	0	0
OTU_20923	0	0	0	0	0	0	0	0	0	0	0	0	0	0	0	1	0	0	0	1	0	0	0	0	0	0	0	0	0	0	0	0	0	0	0	0	0	0	0	0	0	0	0	0	0	42	0	0	0
OTU_20922	0	4	0	0	0	0	0	0	0	0	0	0	0	1	0	1	0	0	0	1	0	0	0	0	9	0	0	0	0	0	1	0	3	0	0	0	0	0	4	0	0	0	0	0	0	66	2	0	1
OTU_20921	0	2	0	0	0	0	0	0	0	0	0	0	0	0	0	1	1	0	0	0	0	0	2	0	6	0	2	3	0	0	0	3	1	0	0	0	0	0	2	0	1	0	0	0	0	58	0	0	0
OTU_20925	0	0	0	0	0	0	0	0	0	0	0	0	0	0	0	1	0	0	0	0	0	0	0	0	0	0	0	0	0	0	0	0	0	0	0	3	0	0	0	0	0	0	0	0	0	44	0	0	0
OTU_6816	0	0	0	0	0	0	1	0	0	0	0	60	28	1	0	0	0	2	5	0	0	0	0	0	0	0	0	0	0	0	0	3	0	161	7	5	0	0	0	0	0	0	0	0	0	0	0	0	0
OTU_6817	0	0	0	0	0	0	0	0	0	0	0	80	0	0	0	0	0	5	1	0	0	0	0	0	0	0	0	0	0	0	0	0	1	0	0	0	0	0	0	0	0	0	0	0	0	0	0	0	0
OTU_6818	0	0	0	0	0	0	0	0	0	0	0	92	0	0	0	0	0	5	0	0	0	0	0	0	0	0	0	6	0	0	0	6	0	0	0	0	0	2	0	0	0	0	0	0	0	0	0	0	0
OTU_6819	0	0	0	0	0	0	0	0	0	0	0	71	1	3	0	0	0	1	1	0	0	0	0	0	0	0	2	4	0	0	0	23	10	0	0	0	3	0	0	0	0	0	0	0	0	0	0	0	0
OTU_16985	0	0	0	0	0	0	0	0	0	0	8	0	0	0	0	0	0	0	0	0	0	0	0	0	0	0	0	0	0	0	0	0	2	0	0	0	0	0	0	1	0	0	0	0	0	0	0	0	0
OTU_16987	0	1	1	22	0	0	0	0	0	6	22	0	0	0	0	0	0	0	0	0	0	0	55	4	0	0	0	0	0	0	0	0	0	0	0	0	0	0	0	0	0	0	0	0	0	0	0	0	0
OTU_25155	0	0	0	0	0	0	0	0	0	0	0	0	13	1	0	0	0	0	0	6	0	0	0	0	0	0	0	0	0	0	0	0	0	0	0	0	1	0	0	0	0	0	0	0	0	0	0	0	0
OTU_19329	0	0	0	0	1	0	0	0	42	0	0	0	9	0	0	4	1	0	3	2	0	0	0	0	0	0	0	5	0	0	91	0	0	0	0	0	1	0	0	0	0	0	0	0	0	0	0	0	0
OTU_16360	0	0	0	12	0	0	0	3	0	0	0	0	0	0	0	18	0	0	0	0	0	0	0	0	0	0	0	0	0	0	0	0	233	1	0	0	5	0	0	0	0	0	0	0	0	1	0	1	0
OTU_22270	0	0	0	0	0	0	0	0	0	0	4	0	0	0	0	0	12	0	0	0	0	0	5	0	0	0	0	0	0	0	0	0	0	0	0	0	0	0	0	0	0	2	0	0	0	0	0	0	0
OTU_1949	0	0	0	0	0	0	0	0	0	0	0	0	0	0	0	0	1	0	0	0	0	0	0	0	0	0	0	0	0	0	0	0	0	0	0	0	0	0	0	0	15	0	0	0	0	0	0	0	0
OTU_1948	0	0	0	15	0	0	0	0	0	0	9	3	1	0	0	0	0	0	1	0	0	0	0	0	0	1	1	1	0	4	0	17	41	3	0	0	0	0	0	0	0	0	0	1	0	3	6	34	5
OTU_1947	0	0	0	0	0	0	0	16	0	0	0	0	0	0	0	0	0	0	0	0	0	0	0	0	0	0	0	0	0	0	0	0	0	0	0	0	0	0	0	0	0	0	0	0	0	0	0	0	3
OTU_1946	0	0	0	0	0	0	0	0	6	0	0	0	4	0	0	0	3	0	0	0	0	0	0	0	0	0	0	0	0	0	0	0	0	0	0	0	0	0	0	0	0	0	0	0	0	0	0	0	27
OTU_1945	0	0	0	0	0	0	0	0	0	0	0	0	0	0	0	0	0	0	0	0	0	0	0	0	0	0	0	0	0	0	0	0	0	0	0	0	0	0	0	0	0	0	0	0	0	0	0	0	0
OTU_1944	0	0	0	0	0	0	8	0	0	0	4	0	3	0	0	0	0	0	0	0	0	0	0	0	1	59	331	30	0	0	0	44	1	0	0	0	10	0	0	0	0	0	0	0	0	0	95	262	280
OTU_1943	0	0	0	0	0	0	0	0	0	0	0	0	0	0	0	0	0	0	5	0	0	0	0	0	0	0	0	0	0	0	0	0	0	0	0	0	0	0	0	0	0	0	0	0	0	0	0	566	0
OTU_1942	0	0	0	0	0	0	0	0	0	0	0	0	0	0	0	0	0	0	0	0	0	0	0	0	0	0	0	0	0	0	0	0	0	0	0	0	0	0	0	0	0	0	0	0	327	0	0	0	0
OTU_1941	0	0	4	0	0	0	0	0	0	0	0	0	0	0	0	0	0	0	0	0	0	1	0	0	0	0	0	0	0	0	0	0	0	0	0	0	0	0	0	60	3	0	62	10	0	0	0	0	0
OTU_1940	0	0	0	0	0	0	0	0	0	0	0	0	0	0	0	0	0	0	0	0	0	0	0	0	0	0	0	0	0	0	0	0	0	0	0	0	0	0	0	182	0	19	0	0	0	0	0	0	0
OTU_15044	0	0	0	0	0	0	0	0	0	0	0	0	2	1	1	0	0	0	0	0	1	0	0	0	0	0	0	0	0	0	0	0	0	0	0	0	1	0	0	0	0	0	0	0	0	0	0	0	0
OTU_10270	0	0	0	0	0	0	0	0	0	0	0	0	1	1	0	0	0	2	0	0	0	0	0	0	0	0	7	0	0	0	4	1	0	1	0	0	3	0	0	0	0	0	0	0	0	0	0	0	0
OTU_10271	0	0	0	0	0	0	0	0	0	0	0	5	1	0	0	0	0	3	0	0	0	0	0	0	0	0	0	0	0	1	0	2	2	4	0	0	0	1	0	0	0	0	0	0	0	11	0	0	0
OTU_10273	0	0	0	3	0	0	0	0	0	2	0	0	0	5	2	0	1	0	0	4	0	0	1	0	0	7	0	0	0	0	6	20	0	2	0	0	5	0	0	0	0	0	1	0	0	3	2	0	0
OTU_10274	0	0	0	0	0	0	0	0	4	4	0	0	0	6	1	1	0	0	0	0	2	0	2	0	0	0	2	0	0	0	1	3	0	0	0	0	3	0	0	0	0	0	0	0	0	3	0	3	0
OTU_10278	2	0	0	0	0	0	0	0	0	0	0	0	3	0	0	3	5	0	0	5	0	0	0	5	0	0	0	0	0	3	49	0	21	0	0	0	9	19	7	0	0	2	0	0	1	0	1	0	1
OTU_2410	0	0	0	0	0	0	0	0	0	0	0	0	1	3	86	0	0	0	1	8	0	0	0	0	0	0	0	0	0	0	0	0	0	0	1	0	5	3	0	0	0	4	0	0	0	0	0	0	0
OTU_2411	0	0	0	0	0	0	0	0	0	0	0	0	0	0	1	75	0	0	0	0	0	0	0	0	0	0	0	0	0	0	0	0	0	0	0	0	0	0	0	0	0	0	0	0	0	0	0	0	0
OTU_2412	0	0	0	0	0	0	0	0	0	0	0	0	5	61	360	4	3	0	0	1	0	0	0	0	0	0	0	0	0	0	0	1	0	0	6	0	23	4	1	0	0	0	0	0	0	0	0	0	0
OTU_2413	0	0	0	0	0	0	0	0	3	0	0	0	6	1	0	66	0	0	0	2	1	0	0	0	0	0	0	0	0	0	7	0	8	0	17	1	2	0	0	0	0	0	0	0	0	1	0	0	0
OTU_2414	0	0	0	0	0	0	0	0	0	0	0	0	0	1	103	0	1	0	0	0	0	0	0	0	0	0	0	0	0	0	0	0	0	0	0	0	7	1	0	0	0	0	0	0	0	0	0	0	0
OTU_2415	0	0	0	1	0	0	0	0	0	0	0	0	1	0	0	58	4	16	0	0	0	0	0	1	0	0	0	0	1	3	0	0	0	0	28	0	0	0	27	0	0	0	0	0	0	0	0	0	0
OTU_2416	0	0	0	0	0	0	0	0	0	0	0	0	0	0	84	0	0	0	0	0	0	0	0	0	0	0	0	0	0	0	0	0	0	0	0	0	0	0	0	0	0	0	0	0	0	0	0	0	0
OTU_2417	0	0	0	0	0	0	0	0	0	0	0	0	0	0	2	124	0	0	0	6	0	0	0	0	0	0	0	0	0	0	0	0	0	0	9	0	0	0	0	0	0	0	0	0	0	0	0	0	0
OTU_2418	0	0	0	0	0	0	0	0	0	0	0	0	0	0	0	80	0	0	0	0	0	0	0	0	0	0	0	0	0	0	0	0	0	0	0	0	0	0	0	0	0	0	0	0	0	0	0	0	0
OTU_2419	0	0	0	0	0	0	0	0	0	0	0	0	0	0	0	0	69	0	0	0	0	0	0	0	0	0	0	0	0	0	0	0	0	0	0	0	0	0	0	0	0	28	18	0	0	0	0	0	0
OTU_8153	0	0	0	0	0	0	0	0	0	0	0	0	0	0	0	0	0	0	0	0	0	0	0	0	0	0	0	0	0	0	0	0	0	0	0	0	0	0	0	0	0	0	0	0	0	0	0	0	0
OTU_8152	0	0	0	0	0	0	0	3	0	0	0	0	0	0	0	0	0	0	0	0	0	0	0	0	0	0	0	0	0	0	0	0	0	0	0	0	0	0	0	0	0	0	0	0	0	0	0	0	0
OTU_8150	0	0	0	0	0	0	0	3	0	0	0	0	0	0	0	0	0	0	0	0	0	0	0	0	0	0	0	0	0	0	0	0	0	0	0	0	0	0	0	0	0	0	0	0	0	0	0	0	0
OTU_8157	0	0	0	0	0	0	0	0	0	0	0	0	0	0	0	0	0	0	0	0	0	0	0	0	0	0	0	0	0	0	4	0	0	0	0	0	0	0	0	0	0	0	0	0	0	0	0	0	0
OTU_8154	0	0	0	0	0	0	0	1	0	0	0	0	0	0	0	0	0	0	1	0	0	0	0	0	0	0	0	0	0	0	0	0	0	0	0	0	0	0	0	0	0	0	0	0	0	0	0	0	0
OTU_8158	0	0	0	0	0	0	0	0	3	0	0	0	6	0	0	3	0	0	0	1	0	0	1	0	0	0	0	0	0	0	15	0	0	0	0	6	1	0	0	0	0	0	0	0	0	0	0	0	0
OTU_4812	0	0	0	0	0	0	0	0	0	0	0	3	0	0	0	0	0	0	0	3	0	0	0	0	0	0	0	6	0	0	0	2	0	1	0	0	0	0	0	0	0	0	0	0	0	0	0	0	1
OTU_4813	0	0	0	0	0	0	0	0	28	0	0	0	2	0	0	0	0	0	1	0	0	0	0	0	0	0	0	0	0	0	0	0	0	0	0	0	0	0	0	0	0	0	0	0	0	2	0	0	0
OTU_4810	0	0	0	0	0	0	0	0	0	0	0	0	0	0	0	0	0	0	0	0	0	0	0	0	0	0	0	0	0	0	0	0	0	0	0	0	0	0	0	0	0	0	0	0	0	0	0	0	0
OTU_4811	0	0	0	0	0	0	0	0	0	0	0	0	0	0	0	0	0	0	0	0	0	0	0	0	0	0	0	0	0	0	0	0	0	0	0	0	0	0	0	0	0	0	0	0	0	0	0	1	0
OTU_4819	0	0	0	0	0	0	0	0	0	0	0	0	0	0	0	0	0	0	0	0	0	0	0	0	0	0	0	0	0	0	0	0	0	0	0	0	0	0	0	0	0	0	0	0	0	0	0	0	0
OTU_18447	0	2	0	4	0	0	8	0	0	0	0	0	1	1	1	5	0	0	2	1	0	0	15	0	2	5	5	4	1	0	5	7	0	7	0	4	3	0	1	1	0	5	0	0	0	4	0	3	0
OTU_18442	0	7	1	0	0	0	0	0	0	1	0	0	0	0	0	8	0	0	0	0	0	0	9	0	3	0	1	0	0	0	4	1	0	0	0	0	20	0	0	0	0	3	0	0	1	1	1	15	1
OTU_3457	0	0	0	0	0	0	0	0	34	0	0	0	0	0	0	0	0	0	0	1	0	0	0	0	0	0	0	0	0	0	0	0	0	0	0	1	0	0	0	0	0	0	0	0	0	0	0	0	0
OTU_3456	0	0	0	0	0	0	0	0	1	0	0	0	0	3	0	0	0	0	0	0	0	0	0	0	0	0	0	0	0	0	0	0	0	6	0	0	0	0	0	0	0	0	0	1	0	0	0	0	0
OTU_3455	0	0	0	0	0	0	0	0	0	0	0	0	0	37	0	0	0	0	0	0	0	0	0	0	0	0	0	0	0	0	0	0	0	0	0	0	47	0	0	0	0	0	0	0	0	0	0	0	0
OTU_3454	0	0	0	0	0	0	0	0	0	0	0	0	0	0	0	0	0	0	0	0	0	0	0	0	0	0	0	0	0	0	0	0	0	0	0	0	0	0	0	0	0	0	0	0	0	0	0	0	0
OTU_3453	0	0	0	0	0	0	0	0	0	0	0	0	0	0	0	0	0	0	0	0	0	0	0	0	0	0	0	0	0	0	0	0	0	0	0	0	0	0	0	0	0	0	0	0	0	0	0	0	0
OTU_3452	0	0	0	0	0	0	0	0	0	0	0	0	0	0	0	0	0	0	0	0	0	0	0	0	0	0	0	0	0	0	0	0	0	0	0	0	0	0	0	0	0	0	0	0	0	0	0	0	0
OTU_3451	0	0	0	0	0	0	0	0	0	0	0	0	0	0	0	0	0	0	0	0	0	0	0	0	0	0	0	0	0	0	0	0	0	0	0	0	0	0	0	0	0	0	0	0	0	0	0	0	0
OTU_3450	0	0	0	0	0	0	0	1	0	0	0	0	0	0	0	0	0	0	0	0	0	0	0	0	0	0	0	0	0	0	0	0	0	0	0	0	0	0	0	0	0	0	0	0	0	0	0	0	0
OTU_3459	0	0	0	0	0	0	0	0	0	0	0	0	0	0	0	0	0	0	0	0	0	0	0	0	0	0	0	0	0	0	0	0	0	0	0	0	0	0	0	0	0	0	0	0	0	0	0	0	0
OTU_3458	0	0	0	0	0	0	0	0	0	0	0	0	0	0	0	0	0	0	0	0	0	0	0	0	0	0	0	0	0	0	0	0	0	0	0	0	0	0	0	0	0	0	0	0	0	0	0	0	0
OTU_28802	0	0	0	0	3	0	0	0	0	0	0	0	0	0	0	0	0	2	0	1	0	0	0	0	0	0	0	0	0	0	0	0	0	0	0	0	0	0	0	0	0	4	0	0	0	0	0	0	1
OTU_9684	0	3	0	0	0	0	0	0	0	0	0	0	0	0	0	0	0	0	0	0	0	0	0	0	0	0	0	0	0	0	0	0	0	0	0	0	0	0	0	0	0	2	14	0	0	0	0	0	0
OTU_9685	0	0	0	0	0	0	0	0	0	0	0	0	0	0	0	0	0	0	0	0	0	0	0	0	0	0	0	0	0	0	0	0	0	0	0	0	0	0	0	0	0	0	0	0	46	0	0	1	0
OTU_9681	0	1	0	0	0	0	0	0	0	0	2	0	0	0	0	0	0	0	0	0	0	0	0	7	0	0	0	0	5	4	0	0	0	0	0	0	0	0	0	2	0	1	3	13	0	0	0	0	0
OTU_9683	0	3	2	0	0	0	0	0	0	0	0	0	2	6	1	0	1	0	0	0	0	0	0	0	5	0	0	0	0	0	0	0	0	0	0	0	23	0	0	0	0	0	0	0	0	0	0	0	0
OTU_8481	2	1	0	0	0	0	0	0	2	0	0	0	14	4	0	0	6	0	2	5	0	1	0	0	0	0	0	1	0	0	155	0	0	0	0	2	0	0	0	0	0	8	0	0	0	0	0	0	0
OTU_8485	0	0	0	0	0	0	0	0	48	0	0	0	1	1	0	4	0	0	0	1	0	0	0	0	0	0	0	1	0	0	54	0	0	0	0	0	0	0	0	0	0	0	0	0	0	0	0	0	2
OTU_8487	0	0	0	0	0	0	0	0	36	0	0	0	0	0	0	0	0	0	0	0	0	0	0	0	0	0	0	0	0	0	5	0	0	0	0	12	0	0	1	0	0	0	0	0	0	0	0	0	0
OTU_8486	0	0	0	0	0	0	0	0	45	0	0	0	1	0	0	0	0	0	0	0	0	0	0	0	0	0	0	0	0	0	0	0	0	0	0	0	0	0	0	0	0	0	0	0	0	0	0	0	0
OTU_4108	0	0	0	0	0	0	0	0	0	0	0	0	0	0	0	0	0	0	0	1	0	0	0	0	0	0	0	1	0	0	0	0	0	0	0	0	0	0	0	0	0	6	0	0	0	0	6	1	0
OTU_4109	0	0	0	0	0	0	0	0	0	0	0	0	0	0	0	0	0	0	0	2	0	0	0	0	0	0	0	0	0	0	0	0	0	0	0	0	0	0	0	0	0	5	0	0	0	0	0	0	4
OTU_9359	1	0	0	0	0	0	0	0	0	0	0	0	0	0	0	0	0	0	2	0	0	0	0	8	0	0	0	0	0	0	0	0	0	0	0	0	0	0	0	0	22	0	11	4	0	0	0	0	0
OTU_4103	0	0	0	0	0	0	3	0	0	0	0	4	2	0	0	0	4	31	0	14	0	0	0	0	0	0	2	9	1	2	0	1	0	0	8	0	2	3	0	0	0	2	0	0	0	0	0	1	6
OTU_4104	0	0	0	0	0	0	0	0	0	0	0	0	0	0	0	0	0	0	0	0	0	0	0	0	0	0	0	0	0	1	0	0	0	0	0	0	0	0	0	0	0	0	0	0	0	0	0	0	0
OTU_4105	0	0	0	0	0	0	0	0	0	0	0	0	0	0	0	0	0	2	0	0	0	0	0	0	0	0	0	0	0	0	0	0	0	0	0	0	0	0	0	0	0	0	0	0	0	0	0	0	0
OTU_9355	0	0	0	0	0	0	0	0	0	0	0	0	5	1	0	6	0	0	0	0	0	0	0	0	0	0	0	0	0	0	0	0	0	0	0	1	0	0	0	0	0	0	7	0	0	0	0	0	0
OTU_1169	0	0	0	0	0	0	0	0	0	0	0	0	5	0	0	0	3	0	0	0	0	0	0	0	0	0	1	0	0	0	0	2	2	0	0	61	0	0	3	0	0	2	0	0	0	58	3	3	6
OTU_1168	0	0	0	0	0	0	0	0	0	0	0	0	0	0	0	0	0	0	0	0	0	0	0	3	0	0	0	0	0	0	0	0	0	0	0	0	0	0	0	0	0	0	0	0	518	0	0	0	0
OTU_1165	0	0	0	0	0	0	0	0	0	23	0	0	0	1	0	0	0	0	0	0	0	0	17	0	0	0	0	0	0	0	1	4	0	0	0	0	2	0	0	1	0	5	0	0	0	0	0	4	1
OTU_1164	0	1	0	0	0	0	0	0	0	9	10	0	0	0	0	0	5	0	0	0	0	0	7	0	0	0	0	0	0	0	0	0	0	0	0	0	0	0	0	0	7	0	0	0	0	0	0	0	0
OTU_1167	1	0	0	0	0	0	0	0	0	0	0	0	0	0	15	3	5	0	0	3	1	0	0	9	0	0	0	0	0	0	1	1	0	0	0	0	0	0	0	4	0	0	1	7	0	0	1	0	0
OTU_1161	0	0	0	0	0	0	0	0	0	0	0	0	0	0	0	0	0	0	0	10	0	0	0	0	0	0	0	0	0	6	0	0	0	0	2	0	0	0	0	0	0	2	0	0	0	0	0	0	0
OTU_1160	0	0	1	1	1	0	0	0	0	0	0	0	0	0	0	0	1	0	1	0	0	1	32	0	2	0	0	0	0	0	0	0	0	0	0	0	0	0	0	0	0	1	34	9	0	0	0	0	0
OTU_1163	1	0	0	0	0	0	0	0	0	0	0	0	3	0	0	0	20	54	0	0	0	0	0	0	0	0	0	0	0	6	0	0	0	0	0	0	0	0	0	0	0	0	0	0	1	0	0	0	0
OTU_1162	0	0	0	0	0	0	0	0	0	0	0	0	0	0	0	0	0	0	0	0	0	0	0	0	0	0	0	0	0	0	0	0	0	0	0	0	0	0	0	0	0	2	5	109	0	0	0	0	0
OTU_5473	0	0	0	0	0	0	0	0	0	0	0	0	0	0	0	0	0	0	0	0	0	0	0	0	0	0	0	0	0	18	0	0	0	0	0	0	0	0	0	0	0	0	7	23	0	0	0	0	0
OTU_5472	0	0	0	0	0	0	0	0	1	1	0	0	0	0	0	1	0	0	0	0	0	0	0	0	0	0	0	0	0	0	0	1	0	0	44	0	0	0	1	0	0	0	0	0	0	0	0	0	0
OTU_5471	0	0	0	0	0	0	0	0	10	0	0	0	0	0	0	1	0	0	0	0	0	0	0	0	0	0	0	0	0	0	0	0	0	0	0	0	0	0	0	0	0	0	0	0	0	0	0	0	0
OTU_5470	0	0	0	0	0	0	0	0	0	0	0	0	0	0	0	0	11	0	0	0	0	0	0	0	0	0	0	0	0	1	0	0	0	0	0	0	0	0	0	0	0	0	0	0	0	0	0	0	0
OTU_5476	0	0	0	0	0	0	0	0	0	0	0	0	0	1	0	0	0	0	0	0	0	0	0	0	0	0	0	0	0	0	0	0	0	0	0	0	0	0	0	0	0	0	0	0	0	0	0	0	0
OTU_21894	0	0	0	0	0	0	0	0	0	0	0	0	0	2	0	0	0	0	0	0	0	0	0	0	0	0	0	0	0	0	0	0	0	0	0	0	1	0	0	0	0	0	0	0	0	0	0	0	0
OTU_21895	0	0	0	0	0	0	0	0	0	0	0	0	0	0	0	1	0	0	0	0	0	0	0	0	0	0	0	0	0	0	1	0	0	0	0	0	0	0	0	0	0	0	0	0	0	0	0	0	0
OTU_21897	0	0	0	0	0	0	0	0	0	0	0	0	0	0	0	0	0	0	0	0	0	0	0	0	0	0	0	0	0	0	0	0	0	0	0	0	0	0	0	0	0	0	0	0	0	0	0	0	0
OTU_20416	0	0	0	0	0	1	0	0	0	0	5	0	0	0	0	0	1	0	0	1	0	0	0	6	0	0	0	0	0	0	0	0	0	0	0	0	0	0	0	0	0	29	0	0	0	0	0	0	0
OTU_17212	0	0	0	0	0	0	0	0	0	0	0	47	11	0	2	0	0	0	0	0	0	0	0	0	0	0	0	0	0	0	0	3	0	1	0	2	0	1	0	0	0	0	0	0	0	0	0	0	0
OTU_17216	0	0	0	0	0	0	0	0	0	0	0	8	1	0	0	0	0	1	1	0	0	0	0	0	0	0	0	0	0	0	0	2	0	48	0	0	0	0	0	0	0	0	0	0	0	0	0	0	0
OTU_17214	0	0	0	0	0	0	0	0	0	0	0	20	26	4	2	0	0	2	2	1	2	0	0	0	0	0	0	0	0	0	1	3	0	1	0	2	1	0	0	0	0	0	0	0	0	0	0	0	0
OTU_581	0	0	0	0	0	0	0	0	0	0	0	0	0	0	0	0	0	0	0	0	0	0	0	0	0	0	0	0	0	0	0	0	0	0	0	0	0	0	0	0	0	0	0	0	0	0	0	0	185
OTU_17219	0	0	0	0	0	0	0	0	0	0	0	3	0	5	2	0	0	0	4	0	0	0	0	0	0	0	0	0	0	0	0	0	0	0	0	0	16	0	0	0	0	0	0	0	0	0	0	0	0
OTU_16162	0	5	32	9	0	0	0	0	0	0	0	0	0	0	0	0	0	0	1	0	0	0	0	0	6	2	0	0	0	0	0	0	0	0	0	0	0	0	0	0	0	0	0	0	0	0	1	0	0
OTU_16169	0	0	9	0	0	0	0	0	0	18	0	0	0	0	0	0	4	0	0	0	0	0	28	0	0	0	0	0	0	0	0	0	0	0	0	0	0	0	0	0	0	0	0	1	0	0	0	0	0
OTU_27828	0	0	0	0	0	0	0	0	0	0	0	0	0	0	0	0	0	0	0	0	0	0	0	0	0	0	0	0	0	0	0	0	0	0	0	0	0	0	0	0	0	0	0	0	0	0	0	0	0
OTU_475	0	0	0	0	0	0	0	0	0	0	0	0	10	51	33	1	5	0	1	4	2	0	0	0	0	0	0	0	0	1	0	0	0	0	0	11	9	1	0	0	0	0	0	0	0	0	0	0	0
OTU_474	0	0	0	0	0	0	0	0	0	0	0	1800	0	1	0	0	4	0	2	0	0	0	0	0	0	0	2	0	0	0	0	39	229	125	0	0	3	4	0	0	0	0	0	0	0	0	0	1	0
OTU_477	4634	8	4	8	1161	0	0	0	0	0	3	0	0	0	0	0	1	0	18	1	9	272	8	178	303	0	0	0	0	0	0	0	0	0	0	0	0	0	1	0	13	0	10	0	0	0	0	0	1
OTU_476	0	0	0	0	0	0	0	0	0	0	0	0	0	0	541	1	0	0	0	0	0	0	0	0	0	0	0	0	0	0	0	0	0	0	0	0	3	1	0	0	0	0	0	0	0	0	0	0	0
OTU_471	0	29	137	240	5	23	0	0	0	4183	412	0	0	0	0	0	56	0	0	0	0	1	887	0	15	0	0	0	10	0	0	2	0	0	0	0	0	0	0	21	10	28	4	19	0	0	0	0	0
OTU_473	0	0	0	0	0	0	0	0	0	0	0	59	0	2	0	0	0	0	4	0	0	0	0	0	0	0	0	1	0	0	0	20	0	216	0	0	10	0	0	0	25	0	0	0	0	0	0	0	0
OTU_472	0	0	0	0	0	0	0	0	0	0	0	0	0	0	0	0	0	0	0	0	0	0	0	0	0	0	0	0	0	0	0	0	0	0	0	0	0	0	0	0	0	0	0	0	0	0	0	0	0
OTU_479	0	0	0	0	0	0	0	0	0	0	0	0	0	8	58	0	11	0	0	0	0	0	0	0	0	0	0	0	0	0	0	0	0	0	0	0	9	1	0	0	0	0	0	0	0	0	0	0	0
OTU_478	0	0	0	0	0	0	0	0	0	0	0	0	0	0	0	3	0	0	0	4	0	0	0	0	0	0	0	0	0	0	0	0	0	1	2	0	0	0	1	0	0	1	0	2	0	0	0	0	0
OTU_25547	0	0	1	0	0	0	0	0	0	0	0	0	0	0	0	0	0	0	0	0	0	0	0	0	0	0	0	0	0	0	0	0	0	0	0	0	0	0	0	0	0	0	0	0	0	0	1	0	0
OTU_25541	3	0	25	6	2	0	0	0	0	0	0	0	0	0	0	0	0	0	0	0	0	10	0	0	9	2	0	0	0	0	0	0	0	0	0	0	0	0	0	0	0	0	0	0	0	0	0	0	0
OTU_11304	0	41	3	3	1	1	0	0	0	66	0	0	0	0	0	0	0	0	0	1	0	2	18	0	6	0	0	0	0	29	0	0	0	0	0	0	0	0	0	0	0	0	0	0	0	0	0	0	0
OTU_8656	0	0	0	0	0	0	0	0	27	0	0	0	2	12	0	0	0	0	1	0	0	0	0	0	0	0	0	0	0	0	0	0	0	0	0	16	0	0	1	0	0	0	0	0	0	0	0	0	0
OTU_23256	0	0	0	0	0	0	0	0	0	0	0	0	0	0	0	0	0	0	0	0	0	0	0	0	0	0	0	0	0	0	0	0	0	0	0	0	0	0	0	0	0	0	0	0	0	31	7	3	8
OTU_23251	0	0	0	0	0	0	0	0	0	0	0	0	0	0	0	0	0	0	0	0	0	0	0	0	0	0	0	1	0	0	0	0	0	0	0	0	0	0	0	0	0	0	0	0	0	3	0	0	2
OTU_23258	0	0	0	0	0	0	0	0	0	0	0	0	0	0	0	0	0	0	0	0	0	0	0	0	0	0	0	0	0	0	0	0	0	0	0	0	0	0	0	0	0	0	0	0	0	1	0	0	0
OTU_24700	0	0	0	0	0	0	0	0	0	0	0	0	0	2	2	0	0	0	3	0	0	0	0	0	0	0	0	0	0	0	0	0	0	0	0	0	0	0	0	0	1	0	0	0	0	0	0	1	0
OTU_10470	0	0	0	0	0	0	0	0	0	0	0	0	0	27	0	0	0	0	0	0	0	0	0	0	0	0	0	0	0	0	0	0	0	0	0	0	37	0	0	0	0	0	0	0	0	0	0	0	0
OTU_10471	0	0	0	0	0	0	0	0	0	0	0	0	0	16	0	0	0	0	0	0	0	0	0	0	0	0	0	0	0	0	0	0	0	0	0	0	3	0	0	0	0	0	0	0	0	0	0	0	0
OTU_10476	0	0	0	0	0	0	0	0	0	0	0	0	0	11	3	0	0	0	0	0	0	0	0	0	0	0	0	0	0	0	0	0	0	0	0	1	2	0	0	0	0	0	0	0	0	0	0	0	0
OTU_10478	0	0	0	0	0	0	0	0	0	0	0	0	0	23	2	0	0	0	0	0	0	0	0	0	0	0	0	0	0	0	0	0	0	0	0	0	2	0	0	0	0	0	0	0	0	0	0	0	0
OTU_15532	0	0	1	0	0	0	0	0	0	0	0	0	0	5	0	0	0	0	0	0	0	0	0	2	0	0	0	0	0	0	0	0	0	0	0	0	1	1	0	0	0	0	0	0	0	0	0	0	0
OTU_15533	0	0	0	0	0	0	0	0	0	0	0	0	0	1	0	0	0	0	0	0	0	0	0	0	0	1	0	0	0	0	0	0	0	0	0	0	0	0	0	0	0	0	0	0	0	0	0	1	0
OTU_15536	0	0	0	0	0	0	0	0	0	0	0	0	0	1	0	1	0	0	0	0	0	0	0	0	0	0	0	0	0	0	0	0	0	0	0	0	2	0	0	0	0	0	0	0	0	0	0	0	0
OTU_15537	0	3	0	0	0	0	0	0	0	0	0	0	1	14	0	0	0	0	0	2	0	0	0	0	0	0	0	0	0	0	6	0	0	0	0	0	18	0	0	0	0	1	0	0	0	0	0	0	0
OTU_6845	0	0	0	0	0	0	2	0	0	0	0	6	2	0	0	0	0	0	1	0	0	0	0	0	0	2	5	0	9	0	0	0	0	0	0	0	0	0	2	2	0	0	0	0	0	0	0	1	0
OTU_17972	0	0	0	0	0	0	0	0	0	0	0	0	0	0	0	0	5	2	0	0	0	0	0	0	0	0	1	0	0	0	1	5	0	1	0	1	0	0	0	0	0	0	0	0	0	1	0	1	0
OTU_13698	0	0	0	0	0	0	0	0	0	0	0	0	0	0	0	0	0	3	0	0	0	0	0	0	0	0	0	0	0	0	0	0	0	0	0	0	0	0	0	3	0	0	0	0	0	0	0	0	0
OTU_18842	0	0	0	0	0	0	0	0	0	0	0	1	2	0	0	0	0	4	0	1	0	0	0	0	0	0	0	7	0	0	0	0	4	0	0	0	0	3	0	0	0	0	0	0	0	0	1	0	9
OTU_18841	0	0	0	0	0	0	0	0	2	0	0	4	2	0	0	1	0	0	2	2	3	0	0	0	0	0	1	44	0	0	15	0	0	0	0	0	1	1	0	0	0	0	1	0	0	0	0	0	1
OTU_8505	0	0	0	0	0	0	0	0	0	31	0	0	0	0	0	0	0	0	0	0	0	0	1	0	0	1	0	2	4	0	0	26	0	0	1	0	0	0	0	0	0	0	0	0	0	6	0	0	1
OTU_3079	0	0	0	0	0	0	0	0	0	13	0	0	0	0	0	0	0	0	0	0	0	0	0	0	1	0	0	0	0	0	0	0	0	0	0	0	0	0	0	0	0	0	0	0	0	0	0	0	0
OTU_21709	0	0	0	0	0	0	0	0	0	0	0	0	0	0	0	0	0	0	0	0	0	0	0	0	0	0	0	0	0	0	0	6	0	0	0	0	0	0	0	0	0	0	0	0	0	0	37	3	0
OTU_6982	0	0	0	0	0	0	0	0	0	0	0	0	0	1	0	0	0	0	1	17	0	0	0	0	0	0	0	0	0	0	0	0	0	0	0	0	0	0	0	0	0	0	0	0	0	0	0	0	0
OTU_6983	0	0	0	0	0	0	0	0	0	0	0	1	0	1	0	1	0	0	5	24	0	0	0	0	0	0	0	0	0	0	6	0	0	0	0	0	0	0	4	0	0	1	0	0	0	9	1	0	90
OTU_6981	0	1	0	4	0	0	0	0	1	0	0	0	2	0	0	0	0	0	0	2	0	0	0	0	0	0	0	0	0	0	1	0	0	0	0	4	0	0	4	0	0	0	6	0	0	0	0	0	0
OTU_6986	0	0	0	0	0	0	0	0	0	0	0	0	0	0	0	1	0	0	0	2	0	0	0	0	0	0	0	0	0	0	0	0	0	0	0	0	0	0	0	0	0	7	0	0	0	0	0	0	0
OTU_6987	0	0	0	0	0	0	0	0	0	0	0	0	2	0	1	0	0	0	2	13	0	0	0	0	0	0	0	0	0	0	2	0	0	1	0	0	0	0	0	0	0	0	0	0	0	0	0	0	0
OTU_6984	1	0	0	0	1	0	3	0	0	0	0	0	0	1	0	0	0	0	0	4	0	0	14	0	0	0	0	0	0	0	0	0	0	10	1	0	0	0	0	0	0	0	0	0	0	0	0	0	0
OTU_6985	0	0	0	0	0	0	1	0	0	0	0	0	2	0	0	0	0	0	2	4	0	2	0	0	0	0	0	0	0	0	9	0	0	1	0	1	0	0	0	0	0	0	0	0	0	0	0	0	0
OTU_6988	0	0	0	0	0	0	0	0	1	0	0	0	1	0	1	0	0	0	0	24	0	0	0	0	0	0	0	2	0	0	0	6	0	1	0	0	0	0	0	0	0	0	0	0	0	2	0	0	4
OTU_6989	0	0	0	0	0	0	0	0	0	0	0	0	4	2	0	0	0	0	0	13	0	0	0	0	0	0	0	0	0	0	1	0	0	0	0	2	0	0	0	0	0	0	0	0	0	0	0	0	0
OTU_2601	0	0	0	0	0	0	0	0	0	0	0	0	0	0	0	0	0	0	0	0	0	0	0	0	0	200	0	0	0	0	0	0	0	0	0	0	0	0	0	0	0	0	0	0	0	0	68	0	0
OTU_2600	11	0	0	0	0	0	0	0	0	0	0	0	0	0	0	0	1	0	0	0	0	0	0	15	0	0	0	0	0	0	0	0	0	0	0	0	0	0	0	0	0	0	0	0	4	1	0	0	7
OTU_2603	0	0	0	0	0	0	0	0	0	0	0	0	2	0	0	0	0	0	1	0	0	0	0	0	0	0	0	0	197	0	0	0	0	0	0	0	0	0	0	0	0	0	0	0	0	0	0	0	0
OTU_2602	0	0	0	0	0	0	3	0	0	0	0	2	1	1	0	0	0	0	1	0	0	0	0	0	0	1	538	6	0	0	0	0	0	0	0	0	2	0	0	0	0	0	0	2	0	0	2	78	0
OTU_2605	0	0	0	0	0	0	0	0	0	0	0	0	1	0	0	0	2	0	0	0	0	0	0	0	0	0	0	0	97	0	0	0	0	0	0	0	0	0	0	2	0	0	0	0	0	0	0	0	0
OTU_2604	0	0	0	3	3	5	3	0	0	0	2	1	0	0	0	0	0	0	1	0	0	0	0	13	0	0	0	0	3	74	0	0	0	0	1	0	0	0	0	31	11	35	0	2	0	0	0	1	0
OTU_2607	6	0	0	12	54	3	3	0	0	0	4	0	10	1	0	0	5	0	33	11	0	0	11	36	0	0	0	0	1	247	0	0	0	0	0	0	0	0	0	8	9	3	0	0	1	0	0	3	0
OTU_2606	0	0	0	0	0	5	4	0	0	0	0	0	0	0	0	0	0	1	0	1	0	0	0	0	0	0	0	6	354	0	0	5	0	0	0	0	0	0	0	0	0	0	0	0	0	0	0	0	0
OTU_2609	0	0	0	0	0	0	0	0	1	0	0	0	13	0	0	1	0	0	0	0	0	0	0	0	0	0	0	0	0	0	60	0	0	0	0	0	8	0	1	0	0	0	0	0	0	0	0	0	0
OTU_2608	4	0	0	0	0	0	0	0	1	0	0	0	2	0	0	0	2	0	0	0	0	0	1	0	0	0	0	1	0	0	173	3	0	0	0	3	0	0	2	0	0	4	1	1	2	0	0	0	1
OTU_19927	0	0	0	0	0	0	0	0	0	0	0	3	0	20	0	0	0	0	0	0	2	0	0	0	0	0	5	0	0	0	0	0	1	0	0	0	27	0	0	0	0	0	0	0	0	0	0	0	0
OTU_19921	0	0	0	2	0	0	0	0	0	0	0	0	0	20	0	0	0	0	0	0	0	0	8	0	2	0	0	0	0	0	0	0	0	0	0	0	82	0	0	0	0	0	0	1	0	0	0	0	0
OTU_19920	0	0	0	0	0	0	0	0	0	0	0	0	1	13	0	0	0	0	0	0	0	0	0	0	0	0	0	0	0	0	0	0	2	0	1	0	37	1	0	0	0	0	0	0	0	0	0	0	0
OTU_673	2	0	0	2	4	0	0	0	0	0	1	0	0	0	0	0	0	0	8	0	0	0	5	40	0	0	0	0	1	74	0	0	0	0	0	0	0	0	0	11	89	0	0	0	0	0	0	0	0
OTU_672	0	0	0	0	0	0	0	0	0	0	0	0	0	0	0	0	0	0	0	0	0	0	0	0	0	0	0	0	0	0	0	0	0	0	0	0	0	0	0	4	0	0	0	0	0	0	0	0	0
OTU_671	12	0	10	0	2	0	0	0	3	22	0	0	0	0	0	0	50	0	0	1	0	1	1	26	0	0	0	0	0	25	0	0	0	0	0	0	0	0	0	14	16	31	0	76	0	0	0	0	0
OTU_670	0	0	0	0	0	0	0	0	293	0	0	0	4	0	0	0	0	0	0	3	0	0	0	0	0	0	0	0	0	0	0	0	0	0	0	78	0	0	14	0	0	0	0	0	0	0	0	0	0
OTU_677	0	0	0	0	0	0	0	0	0	0	0	0	0	0	0	0	1	0	0	0	0	0	0	0	0	0	0	0	0	0	0	0	0	0	0	0	0	0	0	0	0	0	0	0	0	0	0	0	0
OTU_676	1	0	0	0	3	0	0	0	0	0	0	0	0	0	0	0	0	0	0	0	0	0	0	5	0	0	0	0	0	0	0	0	0	0	0	0	0	0	0	16	6	0	0	0	0	0	0	0	0
OTU_675	0	0	0	0	1	0	0	0	8	0	1	0	1	0	0	0	0	0	1	2	0	0	0	0	0	0	0	0	0	0	0	0	0	0	0	60	0	0	6	0	0	0	1	9	0	0	0	0	1
OTU_674	0	0	0	0	0	0	0	0	0	0	0	0	0	0	0	0	0	0	0	0	0	0	0	0	0	0	0	0	0	0	0	0	0	0	0	0	0	0	0	2	0	4	0	0	0	0	0	0	0
OTU_679	384	0	0	0	0	0	0	0	0	0	3	0	0	0	0	0	0	0	0	0	0	0	0	1	0	0	0	0	0	0	0	0	0	0	0	0	0	0	0	0	0	0	0	0	0	0	0	0	0
OTU_678	0	0	0	0	0	0	0	0	0	0	0	0	0	0	0	0	0	0	0	0	0	0	0	0	0	0	0	0	0	0	0	0	0	0	0	0	0	0	0	0	0	1	0	0	23	0	0	0	0
OTU_8316	0	0	0	0	0	0	0	0	0	0	0	0	0	0	0	1	1	0	0	0	0	0	1	0	0	0	0	0	0	0	0	0	1	0	0	0	0	0	5	0	0	0	0	0	0	0	0	0	0
OTU_8723	0	0	0	0	0	0	0	0	0	0	0	0	0	0	1	8	0	0	0	1	0	0	0	0	0	7	0	0	0	0	0	0	6	0	30	0	0	9	4	0	0	0	0	0	0	0	0	0	0
OTU_4606	0	0	0	0	0	0	0	0	0	0	0	0	0	0	0	0	0	0	0	0	0	0	0	0	0	0	0	0	0	0	0	0	0	0	0	0	0	0	0	0	0	0	5	0	0	0	0	0	5
OTU_4605	0	0	0	0	0	0	0	0	0	0	0	0	0	0	0	0	0	0	0	0	0	0	0	4	0	0	0	0	0	0	0	0	0	0	0	0	0	0	0	0	0	0	0	0	0	0	0	0	0
OTU_4604	0	0	0	0	0	0	0	0	0	0	0	0	3	0	0	0	0	0	0	3	1	0	0	0	0	0	0	1	0	0	0	0	0	0	0	1	0	0	0	0	2	0	7	0	0	0	0	0	0
OTU_4603	0	0	0	0	0	0	0	0	0	0	0	0	0	0	0	2	0	0	0	4	0	0	0	0	0	0	0	0	0	0	0	4	0	0	0	0	1	0	1	0	0	0	0	0	0	0	0	1	0
OTU_4602	0	0	0	0	0	0	0	0	0	0	0	1	13	1	0	0	0	0	0	0	2	0	0	0	0	0	0	0	0	0	0	1	0	0	0	0	2	0	0	0	0	0	0	0	0	0	0	1	0
OTU_4601	0	0	0	0	2	0	0	0	0	1	0	0	6	0	0	0	7	0	0	1	1	0	0	0	0	0	0	1	0	0	0	1	1	0	0	0	8	0	0	0	0	0	3	0	1	0	0	0	0
OTU_4600	0	0	0	0	0	0	0	0	0	0	0	0	0	3	0	0	0	0	0	0	0	0	0	0	0	0	0	0	0	0	0	0	0	0	0	0	0	0	0	0	0	0	0	0	0	0	0	0	0
OTU_4609	0	0	0	0	0	0	0	0	0	0	0	0	1	0	0	0	0	0	0	0	0	0	0	0	0	0	0	0	0	0	0	0	0	0	0	0	0	0	0	0	0	0	0	0	0	0	0	0	3
OTU_4608	0	0	0	0	0	0	0	0	0	0	0	0	0	0	0	0	0	0	1	0	0	0	0	0	0	0	0	0	0	0	0	0	0	0	0	0	1	0	0	0	0	0	0	0	0	0	0	0	1
OTU_1648	0	0	0	0	0	0	0	0	22	0	0	2	13	25	30	9	0	2	2	0	1	0	0	0	0	0	1	0	0	3	10	1	0	0	0	90	6	0	10	0	0	0	9	1	0	13	1	0	1
OTU_1649	0	0	0	0	0	0	0	0	0	0	0	0	1	18	1	2	0	0	0	0	1	0	0	0	0	5	0	0	0	0	10	0	0	0	0	0	13	0	0	0	0	0	0	0	0	0	0	46	0
OTU_1640	0	0	0	0	0	0	0	0	0	0	0	0	0	0	0	0	0	0	0	0	0	0	0	0	0	0	2	0	0	0	0	0	0	0	0	0	0	0	0	0	0	0	0	0	0	0	0	5	0
OTU_1641	0	0	0	0	0	0	0	18	0	0	0	0	0	0	0	0	5	0	0	0	0	0	0	0	0	0	0	1	0	0	0	0	0	0	0	0	0	0	0	0	0	0	0	0	1	0	0	0	0
OTU_1642	0	0	0	0	0	0	0	345	0	0	0	0	0	0	0	0	1	0	0	0	0	0	0	0	0	0	0	0	0	0	0	0	3	0	0	0	0	12	0	0	0	0	0	0	0	0	0	0	0
OTU_1643	0	0	0	0	0	0	0	0	0	0	0	0	0	0	0	0	0	0	0	0	0	0	0	0	0	0	0	0	0	0	0	0	0	0	0	0	0	0	0	0	0	0	0	0	0	0	0	0	0
OTU_1644	0	0	1	0	0	0	0	0	11	0	0	0	0	0	0	0	0	0	3	10	0	1	0	0	0	0	0	0	0	0	3	0	0	0	0	1	0	0	0	0	0	0	0	10	2	0	0	0	0
OTU_1645	0	0	0	0	0	0	0	256	0	0	0	0	0	0	0	0	0	0	0	1	0	0	0	0	0	0	0	0	0	0	0	0	0	0	0	0	0	0	0	0	0	0	0	0	0	0	0	0	0
OTU_1646	0	0	0	0	0	0	0	215	0	0	0	0	0	0	0	0	1	0	0	5	0	0	0	0	0	0	0	0	0	0	0	0	22	0	0	0	0	0	0	0	0	0	0	0	0	0	0	0	0
OTU_1647	0	0	0	0	0	0	0	0	0	166	0	0	0	0	0	0	0	0	0	0	0	0	0	0	0	0	0	0	0	0	0	0	0	0	0	0	0	0	0	0	0	0	0	0	0	0	0	0	0
OTU_6518	0	0	0	0	0	0	0	0	0	0	0	0	0	0	0	0	0	0	0	0	0	0	0	0	0	0	0	0	0	0	0	0	5	0	0	0	0	0	0	0	0	0	0	0	0	0	0	0	0
OTU_6511	0	0	0	0	0	0	0	0	0	0	0	0	0	0	0	0	6	0	0	0	0	0	0	0	0	0	0	0	0	0	0	0	0	0	0	0	0	0	0	0	0	0	0	0	65	0	0	0	0
OTU_6513	0	0	0	0	0	0	0	0	0	0	0	0	0	0	0	0	0	0	0	0	0	0	0	0	0	0	0	0	0	0	0	0	0	0	0	0	0	0	0	0	0	0	0	0	0	0	0	0	0
OTU_6512	1	0	0	0	0	0	0	0	0	0	0	0	0	0	0	0	0	0	0	0	0	0	0	0	0	0	0	0	0	0	0	0	0	0	0	0	0	0	0	0	0	0	0	0	0	0	0	0	0
OTU_6515	0	0	0	0	0	0	0	0	0	0	0	0	0	0	0	0	1	0	0	0	0	0	0	0	0	0	0	0	0	0	0	0	0	0	0	0	0	0	0	0	0	0	0	0	2	3	0	0	10
OTU_6514	0	0	0	0	0	0	0	0	0	0	0	0	0	0	0	0	0	0	0	0	0	0	0	0	0	0	0	0	0	0	0	0	0	0	0	0	0	0	0	0	0	0	2	0	0	0	0	0	0
OTU_6517	0	0	0	0	0	0	0	0	0	0	0	0	1	0	0	0	0	0	0	0	0	0	0	0	0	0	0	0	0	0	0	0	0	0	0	0	0	0	0	0	0	0	0	0	0	0	0	0	0
OTU_6516	0	1	0	0	0	0	0	0	0	0	0	0	1	1	0	0	2	0	0	1	0	0	0	0	1	0	0	0	0	0	0	5	13	0	0	0	4	0	3	0	0	1	0	0	3	7	0	0	0
OTU_7393	0	0	0	0	0	0	0	0	0	0	0	0	0	0	0	0	0	0	1	0	0	0	0	3	0	0	0	0	0	0	0	0	0	0	0	0	0	0	0	0	28	0	1	31	0	0	0	0	0
OTU_7394	1	2	0	5	0	0	0	0	0	0	2	0	0	0	0	0	0	0	5	78	0	10	2	1	0	0	0	0	0	0	0	0	0	0	0	5	0	0	0	0	1	6	0	463	0	0	0	0	0
OTU_14977	0	0	0	0	0	0	0	0	0	0	0	0	8	1	2	0	0	0	1	0	0	0	0	0	0	0	0	0	0	0	6	0	0	0	0	0	3	0	0	0	0	0	0	0	0	0	0	0	0
OTU_14974	0	0	0	0	0	0	0	0	1	0	0	0	17	0	1	0	0	0	1	2	0	0	0	0	0	1	0	0	1	0	0	0	0	0	0	0	0	0	0	0	0	0	0	0	0	0	0	0	0
OTU_13981	0	0	0	0	0	0	8	0	0	0	0	0	0	0	0	0	0	0	1	0	0	0	0	0	0	0	0	0	0	0	0	0	0	0	0	0	0	0	0	0	0	0	0	0	0	0	0	0	0
OTU_17407	0	0	0	0	0	0	0	0	0	0	0	0	0	61	0	0	0	0	0	0	0	0	0	0	0	0	0	0	0	0	0	0	0	0	0	0	13	0	0	0	0	0	0	0	0	0	0	0	0
OTU_26585	0	0	0	0	0	0	0	0	0	0	0	0	1	0	0	0	0	0	0	0	0	0	0	0	0	0	0	0	0	0	0	1	0	0	4	0	0	0	0	0	0	0	0	0	0	0	0	0	0
OTU_26581	0	0	0	0	0	0	0	0	0	0	0	0	0	0	0	0	0	0	0	0	0	0	0	0	0	0	0	0	0	0	0	3	0	0	0	0	0	0	0	0	0	0	0	0	0	0	0	0	0
OTU_27989	0	0	0	1	0	0	0	0	0	0	0	0	0	2	0	1	0	0	0	0	0	0	0	0	0	0	0	0	0	0	2	0	0	0	0	0	12	0	0	0	0	0	0	1	0	0	0	1	0
OTU_11808	0	0	0	0	0	0	9	0	0	0	0	0	1	1	1	0	0	126	0	2	0	0	0	0	0	0	0	9	0	1	0	0	0	0	0	0	2	1	0	0	0	0	0	0	0	0	0	1	0
OTU_11800	0	0	0	0	0	0	1	0	0	0	0	0	0	0	0	0	0	6	0	0	0	0	0	0	0	0	0	0	0	0	0	0	2	0	2	0	0	1	0	0	0	0	0	0	0	0	0	0	3
OTU_11802	0	0	0	0	0	0	0	0	0	0	0	0	0	0	0	0	0	15	0	0	0	0	0	0	0	0	0	0	0	0	0	0	0	0	0	0	0	0	0	12	0	0	0	0	0	0	0	0	0
OTU_11804	0	0	0	0	0	0	0	0	0	0	0	12	3	0	0	0	3	66	1	1	0	0	0	0	0	0	0	0	0	2	0	4	0	0	0	0	0	0	0	0	0	0	0	0	0	0	0	0	0
OTU_11805	0	0	0	0	0	0	5	0	0	0	0	2	11	0	2	0	0	135	1	0	0	0	0	0	0	0	0	13	2	0	0	0	0	4	5	1	0	3	0	0	0	0	0	0	0	0	0	0	22
OTU_11807	0	0	0	0	0	0	0	0	0	0	0	0	0	0	0	0	0	2	0	0	0	0	0	0	0	0	0	0	0	0	0	0	0	0	0	0	0	0	0	0	0	0	0	0	0	0	0	0	0
OTU_22006	0	0	0	0	0	0	0	0	0	0	0	1	0	0	0	0	0	0	0	0	0	0	0	0	0	0	0	0	0	0	0	0	0	12	0	0	0	0	0	0	0	0	0	0	0	0	0	0	0
OTU_22007	0	0	0	0	0	0	0	0	0	0	3	0	0	0	0	0	0	0	0	0	0	0	0	0	0	0	0	0	0	0	0	0	0	0	0	0	0	0	0	0	0	0	0	0	0	0	0	0	0
OTU_22004	0	0	0	0	0	0	0	0	0	0	0	5	3	0	0	0	0	12	0	0	0	0	0	0	0	0	0	0	0	0	0	0	4	24	0	0	0	2	0	0	0	0	0	0	0	0	0	0	0
OTU_22005	0	0	0	0	0	0	0	0	0	0	0	0	0	0	0	0	0	0	0	0	0	0	0	0	0	0	0	0	0	0	0	0	0	0	0	0	0	0	0	0	0	0	0	0	0	0	0	0	0
OTU_22003	0	0	0	4	3	1	0	0	0	23	11	0	0	0	0	0	3	0	1	0	0	0	4	0	1	0	0	0	0	7	0	0	0	0	0	0	0	0	0	1	13	0	0	0	0	0	0	0	0
OTU_22000	0	0	0	0	0	0	0	0	0	0	0	0	2	0	0	0	0	0	0	0	0	0	0	0	0	0	0	0	0	0	0	0	0	0	0	0	0	0	0	0	0	0	0	0	0	0	0	1	2
OTU_23351	0	0	0	0	0	0	0	0	0	0	0	0	0	0	0	0	1	0	0	2	0	0	0	0	0	5	0	0	0	0	0	0	0	0	0	0	0	0	0	0	0	0	0	0	0	7	8	0	0
OTU_23356	0	0	0	0	0	0	0	0	0	0	0	0	0	0	0	0	0	0	0	0	0	0	0	0	0	0	0	0	0	0	0	0	0	0	0	0	0	0	0	0	0	0	0	0	0	0	0	0	0
OTU_16463	0	0	0	0	0	10	0	0	0	2	0	0	0	0	0	0	1	0	0	0	0	0	0	0	0	0	0	0	0	0	0	0	0	0	0	0	0	0	0	0	5	0	0	0	0	0	0	0	0
OTU_16467	0	0	0	0	0	0	7	0	0	0	0	0	0	0	0	0	0	0	0	0	0	0	0	0	0	0	0	5	0	0	0	0	0	0	0	0	0	0	0	0	0	0	0	0	2	0	0	0	0
OTU_16465	0	0	0	0	0	19	0	0	0	0	0	0	0	0	0	0	0	0	5	0	0	0	0	0	0	0	0	0	5	0	0	0	0	0	0	0	0	0	0	0	0	0	0	0	0	0	0	0	0
OTU_11115	0	0	2	46	0	0	0	0	0	10	1	0	0	0	0	0	0	0	0	0	0	0	4	3	0	0	0	0	0	9	0	0	0	0	0	0	0	0	0	0	11	0	1	3	0	0	0	0	0
OTU_26203	0	0	0	0	1	0	0	0	85	0	0	0	1	0	0	9	0	0	1	1	0	0	0	0	0	0	0	0	0	0	16	0	0	0	0	7	0	0	2	0	0	0	0	0	0	0	0	0	0
OTU_18235	0	0	0	0	0	0	1	0	0	0	0	0	0	1	0	0	0	0	0	11	0	0	0	0	0	0	0	1	0	0	1	0	0	0	0	0	0	0	0	0	0	0	0	0	0	0	0	0	0
OTU_18232	0	0	0	0	0	0	0	2	0	0	0	0	0	0	0	1	1	8	0	15	0	0	0	0	2	0	0	6	4	0	0	0	0	1	27	0	0	7	2	0	0	0	0	0	0	3	2	0	4
OTU_14560	0	0	0	0	0	0	1	0	0	0	0	0	1	3	0	0	0	0	1	0	0	0	0	0	0	0	0	0	0	0	3	0	0	0	0	0	2	0	0	0	0	0	0	0	0	0	0	0	0
OTU_14562	0	0	0	0	0	0	0	0	0	0	0	0	0	22	3	0	0	0	0	1	0	0	0	0	0	0	0	0	0	0	0	0	0	0	0	2	6	0	0	0	0	0	0	0	0	0	0	0	0
OTU_14564	0	0	0	0	3	0	0	0	0	0	0	0	0	1	0	0	0	0	0	0	0	1	0	0	0	0	0	0	0	0	0	0	0	0	0	0	0	0	0	0	0	0	0	9	0	0	0	0	0
OTU_14565	0	0	0	0	0	0	0	0	0	0	0	0	7	0	0	0	0	0	0	0	0	0	0	0	0	0	0	0	0	0	0	0	0	0	0	0	0	0	0	0	0	0	0	0	0	0	0	0	0
OTU_14698	0	0	0	0	0	0	0	0	0	0	0	0	0	0	0	0	0	0	0	0	0	0	0	0	0	0	1	0	0	0	0	0	2	0	0	0	0	0	0	0	0	0	0	0	0	0	0	6	0
OTU_14693	0	0	0	0	0	0	0	0	0	0	0	0	0	0	0	0	4	0	0	0	0	0	0	0	0	2	0	0	0	0	1	0	0	0	0	0	2	0	0	0	0	0	0	0	1	0	0	0	0
OTU_20504	0	0	0	0	1	0	0	0	0	0	0	0	0	0	0	2	0	0	0	0	2	0	0	0	0	0	0	0	0	0	0	0	0	0	0	0	0	0	0	0	0	0	9	0	0	0	0	0	0
OTU_4449	0	0	0	0	0	1	0	0	1	0	0	0	3	0	1	7	0	0	0	0	0	0	0	0	0	1	0	0	0	0	2	0	0	0	0	1	6	0	0	0	0	0	0	0	0	2	0	0	0
OTU_4448	0	0	0	0	0	0	0	0	0	0	0	0	0	6	0	0	0	0	0	0	0	0	0	0	0	0	0	0	0	0	0	0	0	0	0	0	4	0	0	0	0	0	0	0	0	0	0	0	0
OTU_4441	0	0	0	0	0	0	0	0	0	0	0	0	0	0	0	0	0	0	0	0	0	0	0	0	0	0	0	0	0	0	0	0	0	0	140	0	0	3	0	0	0	0	0	0	0	0	0	0	0
OTU_4440	0	0	0	0	0	0	0	0	0	0	0	5	0	0	0	0	0	0	2	2	0	0	0	0	0	0	0	0	0	0	0	1	0	37	0	0	0	0	0	1	0	0	0	0	0	0	0	0	0
OTU_4443	0	2	0	0	0	0	0	0	3	0	0	0	19	0	0	1	0	0	0	0	0	0	0	0	0	0	0	0	0	1	0	0	0	0	0	91	0	0	10	0	0	0	0	0	0	0	0	0	0
OTU_4442	0	0	0	0	0	0	3	0	0	0	0	0	0	0	1	0	1	5	0	1	0	0	0	0	0	0	0	20	0	4	0	0	27	0	153	0	0	35	0	0	0	0	0	0	0	0	0	0	0
OTU_4445	0	0	0	0	0	0	0	0	0	0	0	0	0	0	0	3	0	0	0	0	0	0	0	0	0	0	0	0	0	0	0	0	11	0	103	0	0	0	0	0	0	0	0	0	0	0	0	0	0
OTU_4444	0	0	0	0	0	0	0	0	3	0	0	0	0	5	0	0	0	0	0	0	0	0	0	0	0	0	0	0	0	0	0	0	0	0	0	36	0	0	6	0	0	0	0	0	0	0	0	0	0
OTU_4447	0	0	0	0	0	0	0	0	0	0	0	3	0	4	0	0	0	0	0	0	0	0	0	0	0	0	2	0	0	0	0	0	0	0	0	0	53	1	0	0	0	0	0	0	0	0	0	0	0
OTU_19618	0	0	0	0	0	0	24	0	0	0	0	0	0	0	0	0	0	0	0	1	0	0	0	0	0	0	0	1	0	0	0	2	1	0	30	0	0	0	1	0	0	0	0	0	0	0	0	0	0
OTU_19616	0	0	0	0	0	0	0	0	0	0	0	0	1	0	0	0	0	0	0	0	0	0	0	0	0	0	0	0	0	0	0	0	0	0	33	0	0	2	0	0	0	0	0	0	0	0	0	0	0
OTU_19610	0	0	0	0	0	0	0	0	0	0	0	0	0	0	2	0	0	1	1	0	0	0	0	0	0	0	0	0	0	0	0	0	0	0	19	0	0	2	0	0	0	0	0	0	0	0	0	0	0
OTU_19613	0	0	0	0	0	0	0	0	0	0	0	0	0	0	1	5	0	0	0	0	0	0	0	0	0	0	0	0	0	0	0	0	0	0	64	0	0	3	0	0	0	0	0	0	0	0	0	0	0
OTU_16873	0	0	0	2	0	0	0	0	0	34	1	0	0	0	0	0	1	0	0	0	0	0	2	0	1	0	0	0	0	0	0	0	0	0	0	0	0	0	0	0	0	1	0	0	0	0	0	0	0
OTU_2715	0	0	0	0	0	0	0	0	0	0	0	0	0	0	0	0	0	0	0	0	0	0	0	0	0	0	0	0	0	0	0	0	0	0	0	0	0	0	0	0	0	0	0	0	0	0	0	0	0
OTU_1259	0	0	0	0	0	0	0	0	0	0	0	0	0	0	0	0	0	0	0	0	0	0	0	0	0	0	0	0	0	0	0	0	0	0	0	0	0	0	0	0	0	5	0	0	0	0	0	0	0
OTU_1258	6	0	0	0	7	2	227	53	33	0	1	48	307	0	0	1	0	13	8	686	14	0	2	5	0	1	79	871	618	10	0	22	179	109	11	1	4	80	148	1	0	16	16	10	0	1	29	3	164
OTU_1257	1	4	0	2	0	0	0	0	0	0	10	0	0	0	0	0	3	0	0	0	1	0	52	11	1	0	0	0	0	1	0	0	0	0	0	0	0	0	1	1	4	3	9	10	0	0	0	0	0
OTU_1256	3	0	0	0	0	0	0	0	0	0	0	0	0	0	0	0	6	0	0	0	0	0	0	3	0	0	0	0	0	0	0	0	0	0	0	0	0	0	0	0	0	0	5	0	0	0	0	0	0
OTU_1255	0	0	0	0	0	0	1	0	0	0	0	0	0	1	0	0	0	0	0	0	0	0	0	0	0	0	0	0	0	0	0	0	0	0	0	0	0	0	0	0	0	0	0	0	0	0	0	0	0
OTU_1254	3	0	9	0	4	1	0	0	11	0	0	0	2	0	0	1	0	0	1	8	0	1	0	7	2	0	0	2	0	0	1	0	0	0	0	0	0	0	0	0	21	7	0	32	0	0	0	0	29
OTU_1253	0	0	0	0	0	0	0	0	0	0	0	0	0	0	0	0	0	0	0	0	0	0	0	0	0	0	0	0	0	0	0	0	0	0	0	0	0	0	0	0	0	0	0	0	0	0	0	0	0
OTU_1252	0	0	0	0	0	0	0	0	0	0	0	0	0	0	2	0	0	0	1	0	0	0	0	3	0	0	0	0	0	0	0	0	0	0	0	0	0	0	0	0	0	0	0	0	1	0	0	0	2
OTU_1251	0	0	0	0	0	0	0	0	0	0	0	0	0	0	0	0	0	0	0	0	0	0	0	0	0	0	0	0	0	0	0	0	0	0	0	0	0	0	0	0	0	0	1	0	0	0	0	0	0
OTU_1250	0	0	0	0	0	0	0	0	0	0	0	0	0	0	0	0	0	0	0	0	0	0	0	0	0	0	0	0	0	0	0	0	0	1	0	0	0	0	0	0	0	0	0	0	0	0	0	0	0
OTU_1879	0	0	0	0	0	0	0	0	0	0	0	0	3	26	0	0	0	0	0	0	0	0	0	0	0	0	0	0	0	0	0	0	0	0	0	0	6	0	0	0	0	0	0	0	0	3	1	5	0
OTU_1878	0	0	0	0	0	0	0	0	0	0	0	0	12	0	0	0	0	0	1	0	0	0	0	0	0	0	2	3	0	0	0	0	6	24	0	0	2	11	0	0	0	0	0	0	0	0	0	0	0
OTU_1873	0	0	0	0	0	0	0	0	0	0	0	0	0	0	0	1	0	0	0	0	0	0	0	0	0	0	0	0	0	0	0	0	0	0	0	0	0	0	0	0	0	0	0	0	0	0	0	0	0
OTU_1872	0	0	0	0	0	0	0	0	0	0	0	0	0	0	0	0	0	0	0	0	0	0	0	0	0	0	0	0	0	0	0	0	0	0	0	0	0	0	0	0	0	0	0	0	0	0	0	0	0
OTU_1871	0	0	0	0	0	0	0	0	0	0	0	0	0	0	0	0	0	0	0	0	0	0	0	0	0	0	0	0	0	0	0	0	0	0	0	0	0	0	0	0	0	0	0	0	0	0	0	0	0
OTU_1870	0	0	0	0	0	0	0	0	0	0	39	0	0	0	0	0	1623	0	0	0	0	0	1	0	0	0	0	0	0	0	0	0	0	0	0	0	0	3	0	0	6	0	0	0	0	0	0	0	0
OTU_1877	1	0	1	0	0	1	0	0	0	0	0	0	0	0	0	0	42	0	0	0	0	0	0	10	0	0	0	0	0	0	0	0	0	0	0	0	0	0	0	0	11	0	0	0	0	0	0	0	0
OTU_1876	0	0	0	0	0	0	0	0	0	0	0	0	0	0	0	0	0	0	0	0	0	0	0	0	0	0	0	0	0	0	0	0	0	0	0	0	0	0	0	1	0	0	0	0	0	0	0	0	0
OTU_1875	0	0	0	1	0	2	0	0	0	0	0	0	6	0	0	52	2	16	0	0	2	0	0	8	0	0	0	0	5	14	0	0	0	0	23	0	0	5	11	0	0	0	0	0	0	0	0	0	0
OTU_1874	0	0	0	0	0	0	0	0	0	0	0	90	2	0	0	0	2	15	4	4	0	0	0	0	0	0	0	0	0	0	0	17	0	2	0	0	0	0	0	0	0	0	0	0	0	0	0	0	0
OTU_7152	0	0	0	0	0	0	0	0	0	0	0	1	0	0	0	0	0	2	0	0	0	0	0	0	0	0	0	0	1	0	0	0	40	0	1	0	0	11	0	0	0	0	0	0	0	0	0	0	0
OTU_7153	0	0	0	0	0	0	0	0	2	0	0	0	1	7	2	1	0	0	0	0	0	0	0	0	0	0	0	0	0	1	3	0	0	0	27	3	0	0	0	0	0	0	0	0	0	0	0	0	0
OTU_7150	0	0	0	0	0	0	0	3	0	0	0	10	2	4	1	0	0	0	0	0	0	0	0	0	0	18	11	0	9	0	0	6	24	0	0	0	12	7	1	0	0	0	0	0	0	0	0	1	0
OTU_7151	0	0	0	1	1	0	0	0	15	0	0	1684	218	2	0	0	16	231	8	3	3	0	0	4	0	0	15	41	1	0	0	295	41	1805	0	601	36	22	0	0	5	0	1	0	0	0	0	0	2
OTU_7156	0	0	0	0	0	0	0	0	0	0	0	0	1	1	0	0	0	0	0	0	0	0	0	0	0	0	0	0	0	0	0	0	0	0	34	0	0	0	0	0	0	0	0	0	0	0	0	0	0
OTU_7154	0	0	0	0	0	0	0	0	0	0	0	0	0	0	0	0	0	0	0	0	0	0	0	0	0	0	0	0	0	0	0	0	0	62	0	0	0	0	0	0	0	0	0	0	0	0	0	0	0
OTU_7155	0	0	0	0	0	0	0	0	0	0	0	5	0	0	0	0	0	2	2	0	0	0	1	0	0	0	2	0	0	0	0	8	0	51	0	0	0	0	0	0	0	0	0	0	0	0	0	0	0
OTU_7158	0	0	0	0	0	0	0	0	0	0	0	0	0	0	0	0	0	0	0	0	0	0	0	0	0	0	0	1	0	0	0	0	0	0	43	0	0	1	1	0	0	0	0	0	0	0	0	0	0
OTU_7159	0	0	0	0	0	0	1	0	0	0	0	0	1	0	0	0	2	0	0	0	0	0	0	0	0	0	0	0	0	0	1	7	0	0	75	0	0	0	0	0	0	0	0	0	0	0	0	0	0
OTU_21131	0	0	0	0	0	0	0	0	0	0	0	0	5	0	0	0	0	0	0	0	0	0	0	0	0	0	0	0	0	0	0	5	0	0	0	0	3	0	0	0	0	0	0	0	0	0	6	18	65
OTU_7845	0	0	0	0	0	0	0	0	0	0	0	0	1	0	0	0	0	1	0	0	0	0	0	0	0	0	0	0	0	0	0	0	0	0	0	0	0	0	0	0	0	0	0	0	0	0	0	0	0
OTU_7841	0	0	0	0	0	0	0	0	0	0	0	0	0	0	0	0	0	2	0	0	0	0	0	0	0	0	0	0	0	0	0	2	0	0	0	0	0	0	0	0	0	0	0	0	0	0	0	0	0
OTU_7842	0	0	0	0	0	0	6	0	0	0	0	0	0	0	0	0	0	0	0	6	0	0	0	0	0	0	0	1	0	0	0	0	0	0	0	0	0	0	0	0	0	0	0	0	0	0	0	0	0
OTU_8398	0	0	5	104	0	0	0	0	0	2	0	0	0	0	0	0	0	0	0	0	0	1	1	0	8	0	0	0	0	0	0	0	0	0	0	0	0	0	0	0	0	0	0	2	0	0	0	0	0
OTU_8390	0	0	0	2	0	0	0	0	0	0	0	2	0	0	0	7	0	0	0	2	2	0	0	0	0	22	2	2	0	0	0	0	43	0	0	0	0	0	0	0	0	0	0	0	0	0	0	3	1
OTU_8392	332	0	9	113	1	0	0	0	0	0	6	1	0	0	0	0	0	0	0	0	1	456	23	9	2	0	0	0	0	0	0	0	0	0	0	0	0	0	0	0	0	0	1	5	0	0	0	0	0
OTU_8394	0	0	0	37	0	0	0	0	0	9	5	0	0	0	0	0	0	0	0	0	0	0	62	2	0	0	0	0	0	3	0	0	0	0	0	0	0	0	0	0	0	0	0	0	0	0	0	0	0
OTU_8397	0	5	0	7	0	0	0	0	0	0	4	0	0	0	0	0	0	0	0	0	0	0	0	0	2	0	0	0	0	0	0	0	0	0	0	0	0	0	0	2	1	0	0	0	0	1	0	5	0
OTU_8396	0	0	0	42	0	0	0	0	0	0	0	0	0	0	0	0	0	0	0	0	0	0	0	0	0	0	1	0	0	0	0	3	0	0	0	0	0	0	1	0	0	1	0	4	0	1	0	19	1
OTU_822	0	0	0	0	0	0	0	0	0	0	0	0	2	0	0	0	0	0	0	0	0	0	0	0	0	0	0	0	0	0	4	0	0	0	0	0	0	0	0	0	0	0	3	0	0	0	0	0	39
OTU_823	0	0	0	0	0	0	0	0	0	0	0	0	0	0	0	0	0	0	0	0	0	2	0	0	0	0	0	0	0	0	0	0	0	0	0	0	0	0	0	0	0	7	0	112	0	0	0	0	0
OTU_820	0	0	0	0	0	0	0	0	0	0	0	0	0	0	0	0	0	0	0	0	0	0	0	0	0	0	0	0	0	0	0	0	0	0	0	0	0	0	0	2	0	0	0	0	369	0	0	0	0
OTU_821	0	0	0	0	0	0	0	0	309	0	0	0	0	0	0	0	0	0	0	0	0	0	0	0	0	0	0	0	0	0	4	0	0	0	0	29	0	0	1	0	0	0	0	0	0	0	0	0	0
OTU_826	0	4	1	14	1	0	0	0	3	24	13	0	1	0	0	0	0	0	0	0	0	1	69	0	11	0	0	0	0	0	0	3	0	0	0	0	1	0	0	1	0	6	8	30	0	0	0	0	0
OTU_827	3	38	0	0	4	0	0	0	1	0	0	0	0	0	0	0	0	0	132	94	0	0	0	15	11	0	0	0	0	0	0	0	0	0	0	0	0	0	126	0	0	0	0	0	0	0	0	0	0
OTU_824	0	0	0	4	0	0	0	0	0	1	13	0	0	0	0	0	0	0	0	0	0	2	0	0	0	0	0	0	0	0	0	0	0	0	0	0	0	0	0	0	4	8	5	335	0	0	0	0	0
OTU_825	0	0	0	0	0	0	0	0	0	0	0	0	0	0	0	0	0	0	0	11	0	0	0	0	0	0	0	0	0	0	0	0	0	0	0	0	0	0	5	0	0	0	0	0	0	0	0	0	0
OTU_828	0	0	0	0	0	0	0	24	0	0	0	0	0	0	0	0	13	0	0	0	0	0	0	0	0	0	0	0	0	0	0	0	0	0	0	0	0	0	0	0	0	0	0	0	0	0	0	0	0
OTU_829	0	0	0	0	0	0	64	2	2	0	0	0	5	0	0	1	0	34	8	8	0	0	0	0	0	0	0	1	0	0	1	0	0	0	0	0	0	0	1	6	0	0	0	0	1	2	3	9	23
OTU_29041	0	0	0	0	0	0	0	0	0	0	0	0	0	0	0	0	0	0	0	0	0	0	0	0	0	0	0	0	0	0	0	0	0	0	0	0	0	0	0	0	0	0	0	0	0	0	0	0	0
OTU_9441	0	0	0	0	0	0	0	0	0	0	0	0	0	0	0	0	9	0	0	0	0	0	0	0	0	0	0	0	0	0	0	0	0	0	0	0	0	0	0	0	0	0	8	27	0	0	0	0	0
OTU_9446	0	0	0	0	1	0	0	0	0	0	0	0	0	0	0	0	0	0	0	0	0	0	0	0	0	0	0	0	0	0	0	0	0	0	0	0	0	0	0	0	0	0	29	16	0	0	0	0	0
OTU_9447	0	0	0	0	0	0	0	0	0	0	0	0	0	0	0	0	0	0	0	0	0	0	0	0	0	0	0	0	0	0	0	0	0	0	0	0	0	0	0	0	0	4	1	23	0	0	1	0	0
OTU_5143	1	0	0	1	0	0	0	0	0	1	0	0	0	0	0	0	2	0	0	0	0	0	1	0	2	0	0	0	0	0	0	0	0	0	0	0	0	0	0	0	8	5	22	0	12	0	0	0	0
OTU_5141	1	0	0	0	0	0	0	0	0	0	0	0	0	0	0	1	0	0	0	1	0	0	0	0	0	0	0	0	0	0	0	0	0	0	0	0	0	0	0	0	0	46	0	20	0	0	0	0	0
OTU_24351	0	0	0	0	0	0	0	0	2	0	0	0	14	0	0	0	0	0	0	0	0	0	0	0	0	0	0	0	1	0	3	0	0	0	0	0	0	0	12	0	0	0	0	0	0	0	0	0	0
OTU_24353	0	0	0	0	0	0	0	0	0	0	0	0	0	0	0	0	0	0	0	0	1	0	0	0	0	0	0	1	0	0	0	0	0	0	0	0	0	0	2	0	0	0	0	0	3	0	0	0	0
OTU_24356	0	0	0	0	0	0	0	0	0	0	0	0	0	0	0	0	0	0	0	0	0	0	0	0	0	0	0	0	0	0	1	0	0	0	0	0	2	0	0	0	0	0	0	0	0	0	0	0	0
OTU_24357	0	0	0	0	0	0	7	0	12	0	0	6	6	0	0	0	0	1	0	3	0	0	0	0	0	62	1	0	7	0	2	0	0	0	0	0	5	0	1	0	0	0	0	7	0	1	0	1	0
OTU_6495	0	0	0	0	0	0	0	0	0	0	0	0	1	4	0	0	0	0	0	0	0	0	0	0	0	0	0	0	0	0	0	0	0	0	0	0	1	0	0	0	0	0	0	0	0	0	0	0	0
OTU_6491	0	0	0	0	1	0	0	0	0	0	0	0	0	0	0	0	0	0	0	0	0	0	0	0	0	0	0	0	0	0	0	0	0	0	0	0	0	0	0	0	0	9	0	0	0	0	0	0	0
OTU_6492	1	5	1	0	0	0	0	0	0	0	0	1	0	0	0	0	3	0	0	0	0	1	7	0	2	0	0	0	0	0	0	0	0	0	0	0	0	0	0	0	0	0	4	2	0	0	0	0	0
OTU_6499	0	0	0	0	0	0	0	0	0	0	0	0	0	1	0	0	0	0	2	0	0	0	1	0	0	0	0	0	0	0	1	0	0	0	0	0	1	0	0	0	0	0	36	6	0	0	0	0	0
OTU_6728	0	0	0	0	0	0	73	0	0	0	0	0	0	0	0	0	0	1	0	0	0	0	0	0	0	0	0	0	0	0	0	0	0	0	0	0	0	0	0	0	0	0	0	0	0	0	0	0	0
OTU_6722	0	0	0	0	0	8	0	0	0	0	0	0	0	0	0	0	0	0	11	1	0	0	0	0	0	0	0	0	2	0	0	0	0	0	0	0	0	0	0	0	0	0	0	0	0	0	0	0	0
OTU_6723	0	0	0	0	2	100	0	0	0	0	0	0	0	0	0	0	0	0	22	0	0	0	0	0	0	0	0	0	1	0	0	0	0	0	0	0	0	0	0	0	0	0	0	0	0	0	0	0	0
OTU_6720	0	0	0	0	0	8	0	0	0	0	0	0	0	0	0	0	0	0	31	0	0	0	0	0	0	0	0	0	0	0	0	0	0	0	0	0	0	0	0	0	0	0	0	0	0	0	0	0	0
OTU_6721	0	0	0	0	0	3	0	0	0	1	0	0	0	0	0	0	3	0	0	0	0	0	0	0	0	0	0	1	94	0	0	10	4	0	0	0	0	0	0	0	0	0	0	0	0	0	0	0	0
OTU_6726	0	0	0	0	0	0	59	0	0	0	0	0	0	0	0	0	0	1	0	0	0	0	0	0	0	0	0	2	0	13	0	0	0	0	0	0	2	0	0	0	0	0	0	0	0	0	0	0	0
OTU_6727	2	0	0	0	0	0	17	0	0	0	0	0	0	0	0	0	0	0	0	0	0	0	0	0	0	0	0	0	0	5	0	0	0	0	0	0	0	0	0	0	0	0	0	0	2	0	0	0	0
OTU_6724	0	0	0	0	0	0	6	0	0	0	0	0	3	2	0	0	0	0	0	0	0	0	0	0	0	0	17	0	0	0	0	0	0	0	0	0	0	0	0	0	0	0	0	0	0	1	0	8	0
OTU_6725	0	0	0	0	0	18	0	0	0	0	0	0	0	0	0	0	0	0	0	0	0	0	0	0	0	0	0	0	0	0	0	0	0	0	0	0	0	0	0	1	0	0	0	2	0	0	0	0	0
OTU_15905	0	0	0	0	0	0	0	0	0	0	0	0	0	0	0	0	0	0	0	0	0	0	0	0	0	0	0	0	0	0	0	0	0	0	0	0	0	0	0	6	0	0	0	0	0	0	0	0	0
OTU_15906	0	0	0	0	0	0	0	0	0	2	14	0	0	0	0	0	0	0	0	0	0	0	2	0	0	0	0	0	0	0	0	0	0	0	0	0	0	0	0	0	0	0	0	1	0	0	0	1	0
OTU_15900	0	0	0	0	0	0	0	0	0	0	2	0	0	0	0	0	0	0	0	0	0	0	0	0	0	0	0	0	0	0	0	0	0	0	0	0	0	0	0	1	0	0	0	0	0	0	8	0	0
OTU_15903	0	0	0	0	0	0	0	0	0	0	0	0	0	0	0	0	0	0	0	0	0	0	0	0	0	0	0	0	0	0	0	0	0	0	0	0	0	0	0	0	0	0	0	0	0	0	0	0	0
OTU_20306	0	0	0	0	0	0	0	0	0	4	0	0	0	0	0	0	0	0	1	0	0	0	0	38	0	0	0	0	0	0	2	0	0	0	0	0	0	0	0	0	14	0	16	0	0	0	1	0	0
OTU_20304	1	1	0	0	0	2	0	0	0	11	1	0	0	0	0	0	0	0	0	1	0	0	0	3	1	0	0	0	0	6	0	0	0	0	0	0	0	0	0	11	5	1	0	0	0	0	0	0	0
OTU_23968	0	0	0	0	0	0	0	0	0	0	0	0	0	0	0	0	0	0	0	0	0	0	0	0	0	0	0	0	0	0	0	0	32	2	0	0	0	0	0	0	0	0	0	0	0	0	0	0	0
OTU_7459	0	0	0	0	0	0	0	0	0	0	0	0	0	0	0	0	1	0	0	0	0	0	0	0	0	0	0	0	0	2	0	1	0	0	0	0	0	0	0	0	0	0	0	0	0	0	6	21	0
OTU_7453	0	0	0	0	0	0	0	0	0	0	0	0	0	0	0	0	0	0	0	0	0	0	0	0	0	0	0	0	0	0	0	0	0	0	0	0	0	0	0	0	0	0	0	0	0	0	0	67	0
OTU_7452	0	0	0	0	0	0	0	0	0	0	0	0	0	0	0	0	0	0	0	0	0	0	0	0	0	0	3	0	0	0	0	0	0	0	0	0	0	0	0	0	0	0	0	0	0	0	0	54	0
OTU_7451	0	0	0	0	0	0	0	0	0	0	0	0	0	0	0	0	0	0	0	0	0	0	0	0	0	0	0	0	0	0	0	0	0	0	0	0	0	0	0	0	0	0	0	0	0	0	0	83	0
OTU_7450	0	0	0	0	0	0	0	0	0	0	0	0	0	0	0	0	0	0	0	0	0	0	0	0	0	0	0	0	0	0	0	0	0	0	0	0	0	0	0	0	0	0	0	0	0	0	0	90	0
OTU_7456	0	0	0	7	0	0	0	0	0	0	4	0	0	0	0	0	0	0	0	0	0	0	0	0	1	0	0	0	0	0	0	0	0	0	0	0	0	0	0	0	0	0	0	0	0	0	0	12	0
OTU_7455	0	0	0	0	0	0	0	0	0	0	0	1	0	0	0	0	0	0	0	0	0	0	0	0	0	1	0	1	0	0	0	0	0	0	0	0	0	0	0	0	0	0	0	0	0	0	0	21	3
OTU_7454	0	0	0	0	0	0	0	0	0	0	0	0	0	0	0	0	0	0	0	0	0	0	0	0	0	0	1	0	0	0	0	0	0	0	0	0	0	0	0	0	0	0	0	0	0	0	0	120	0
OTU_26464	0	0	0	0	0	0	0	0	0	0	0	0	0	13	2	2	0	0	0	0	0	0	0	0	0	0	0	0	0	0	3	0	0	0	0	0	12	0	0	0	0	0	0	0	0	2	0	1	0
OTU_26467	0	0	0	0	0	0	0	0	0	0	0	0	0	0	0	0	0	0	0	0	0	0	0	0	0	0	0	0	0	0	0	1	8	0	0	0	11	0	0	0	0	0	0	0	1	0	0	0	0
OTU_26468	0	0	0	0	0	0	0	0	0	0	0	0	0	0	0	0	0	0	0	0	0	0	0	0	0	0	0	0	0	0	0	0	0	37	0	1	0	0	0	0	0	0	0	0	0	0	0	0	0
OTU_12158	0	0	0	0	0	0	0	0	0	0	0	0	0	0	0	0	0	0	0	0	0	0	30	5	0	0	0	0	0	20	0	0	0	0	0	0	0	0	0	1	26	0	0	0	0	0	0	0	0
OTU_17673	0	0	0	0	0	0	0	0	0	0	0	0	0	0	38	20	0	0	0	0	0	0	0	0	0	0	0	0	0	0	0	0	0	0	0	0	0	0	0	0	0	0	0	0	0	0	0	0	0
OTU_28059	0	0	1	0	0	0	0	0	0	0	6	0	0	2	0	0	0	0	0	0	0	0	0	0	0	0	0	0	0	0	0	0	0	0	0	0	0	0	0	0	0	0	0	0	0	0	0	0	0
OTU_28058	0	1	0	0	0	0	0	0	0	0	0	0	0	2	0	1	0	0	0	0	0	0	0	0	0	0	0	0	0	0	0	0	0	0	0	0	7	0	0	0	0	0	0	0	0	0	0	0	0
OTU_28050	0	2	0	0	0	0	0	0	0	0	0	0	1	5	0	0	0	0	0	0	0	0	0	0	0	0	0	0	0	0	1	0	0	0	0	0	9	0	0	0	0	0	0	0	0	0	0	1	0
OTU_12845	0	0	0	0	0	0	0	0	0	0	0	0	0	0	0	0	0	0	0	0	0	0	0	0	0	0	0	0	0	0	0	0	0	0	0	0	0	0	0	0	0	0	36	0	3	0	0	0	0
OTU_12844	1	0	0	0	0	0	0	0	0	0	0	0	0	0	0	0	10	0	0	0	0	0	8	0	0	0	0	0	0	0	0	0	0	0	0	0	0	0	0	0	0	2	66	0	0	0	0	0	0
OTU_11078	0	0	0	72	0	0	0	0	0	0	9	0	0	0	0	0	0	0	0	0	0	0	2	0	0	0	0	0	0	5	0	0	0	0	0	0	0	0	0	0	0	0	1	0	0	0	0	0	0
OTU_11630	0	0	0	0	0	0	0	0	0	0	0	0	0	0	54	0	0	0	0	0	0	0	0	0	0	0	0	0	0	0	0	0	1	0	0	0	0	0	0	0	0	0	0	0	0	0	0	0	0
OTU_11636	0	0	0	0	0	0	0	0	0	0	0	0	0	5	30	11	0	0	0	2	0	0	0	0	0	0	0	0	0	0	0	0	0	0	0	1	1	0	0	0	0	0	0	0	0	0	0	0	0
OTU_23140	1	0	0	0	0	0	0	0	0	0	0	0	5	1	1	0	0	0	2	1	0	0	0	0	0	0	0	1	0	0	6	0	0	0	0	3	0	0	0	0	0	0	0	0	3	1	0	0	11
OTU_23143	0	0	0	0	0	0	0	0	0	0	0	0	0	0	0	0	0	0	0	0	0	0	0	0	0	0	0	0	0	0	0	0	0	0	0	0	0	0	0	0	0	0	0	0	0	0	0	0	1
OTU_18375	0	0	0	0	1	0	0	0	0	0	0	0	0	0	0	0	0	0	0	0	0	347	0	0	0	0	0	0	0	0	0	0	0	0	0	0	0	0	0	0	0	0	0	2	0	0	0	0	0
OTU_10143	0	0	0	0	0	0	0	0	0	0	0	0	0	0	0	0	0	0	0	0	0	0	0	0	0	0	0	0	0	0	0	0	0	0	0	0	0	0	0	0	0	0	0	0	0	0	0	0	0
OTU_10141	0	0	0	0	0	0	0	0	0	0	0	0	5	0	3	0	0	2	0	0	0	0	0	0	0	0	0	0	0	1	0	0	0	0	0	0	0	0	0	0	0	0	0	0	0	0	0	0	0
OTU_10148	0	0	0	0	0	0	0	0	0	0	0	0	0	0	0	0	0	0	0	0	0	0	0	0	0	0	0	0	0	0	0	0	0	0	0	0	0	0	0	0	0	0	0	0	0	0	0	0	0
OTU_10149	0	0	0	0	0	0	0	0	0	0	0	0	1	0	0	0	0	0	0	0	0	0	0	0	0	0	0	0	0	0	0	0	0	0	0	0	0	0	0	0	0	0	0	0	0	0	0	0	0
OTU_13490	0	0	0	1	0	0	0	0	0	0	5	0	0	1	0	0	0	0	0	0	0	0	1	0	0	0	0	0	0	0	0	0	0	0	0	0	7	0	0	0	0	0	0	0	0	0	0	0	0
OTU_13493	0	0	0	0	0	0	0	0	0	0	6	0	0	0	0	0	0	0	0	0	0	0	0	0	0	0	0	0	0	0	0	0	0	0	0	0	0	0	0	0	0	0	0	5	0	0	0	0	0
OTU_13492	0	0	0	0	0	0	0	0	0	0	10	0	0	5	0	0	0	0	0	0	0	0	0	0	0	0	0	0	0	0	0	0	0	0	0	0	7	0	0	0	0	0	0	0	0	0	0	0	0
OTU_14710	0	0	0	8	0	0	0	0	0	0	0	0	0	0	0	0	0	0	0	0	0	0	0	0	0	0	2	0	0	0	0	0	0	0	0	0	0	0	0	0	0	0	0	0	0	0	0	1	0
OTU_3729	0	0	0	0	0	0	0	0	0	1	0	0	3	0	0	2	0	0	0	1	0	0	0	0	0	0	0	0	0	0	0	5	1	1	1	0	0	0	1	0	0	0	0	0	0	1	0	0	0
OTU_3728	0	0	0	0	0	0	0	0	0	0	0	0	0	24	0	0	0	0	0	0	0	0	0	0	0	0	0	0	0	0	0	0	0	0	0	0	18	0	0	0	0	0	0	0	0	0	0	0	0
OTU_3721	0	0	0	0	1	0	0	0	0	0	17	0	0	0	0	0	20	0	0	0	0	0	0	0	0	0	0	0	0	0	0	0	0	0	0	0	0	0	0	0	3	0	0	0	0	0	0	0	0
OTU_3720	0	0	0	0	0	0	0	0	0	0	0	0	0	0	0	0	0	0	0	0	0	0	0	0	0	0	0	0	0	0	0	0	0	0	0	0	0	0	0	0	0	0	0	0	0	0	0	0	0
OTU_3723	0	0	0	0	0	0	0	0	3	0	0	0	0	0	0	0	1	0	1	0	0	0	0	17	0	0	1	0	0	0	0	0	0	0	0	0	0	0	0	0	0	13	0	0	0	0	0	0	0
OTU_3722	0	0	0	0	0	0	0	0	0	0	0	0	0	0	0	0	0	0	0	0	0	0	0	0	0	0	0	0	0	0	0	0	0	0	0	0	0	0	0	0	0	0	0	0	0	0	0	0	0
OTU_3725	2	2	0	22	0	0	0	0	2	1	39	0	0	0	0	0	0	0	0	0	0	0	0	1	13	0	0	0	0	0	0	0	0	0	0	0	0	2	0	0	0	0	0	8	0	0	0	0	0
OTU_3724	0	0	0	0	0	0	0	0	0	0	0	4	0	0	0	0	0	0	2	0	0	0	0	0	0	0	0	0	0	0	0	0	0	6	0	0	0	0	0	0	0	0	0	0	0	0	0	0	0
OTU_3727	0	3	0	0	0	0	0	0	0	0	0	0	0	1	0	0	0	0	0	0	0	0	0	0	0	0	0	0	0	0	0	0	2	0	0	0	14	1	0	0	0	0	0	0	0	3	0	0	0
OTU_3726	0	0	0	0	0	0	0	0	0	0	0	1	11	0	0	0	6	2	2	0	1	0	0	0	0	1	0	0	0	0	0	0	0	6	0	0	0	0	0	0	0	0	0	0	6	0	0	0	0
OTU_1479	0	0	0	0	3	0	0	0	0	0	0	0	2	0	0	208	0	0	0	12	0	0	0	0	0	0	0	1	0	0	1	1	0	0	0	1	0	0	0	0	0	4	0	0	0	0	0	0	0
OTU_1478	0	0	0	0	0	0	0	0	2	0	0	0	40	5	0	0	0	0	0	4	0	0	0	0	0	0	0	0	0	1	1	1	0	0	0	47	4	0	0	0	0	0	0	0	0	0	0	0	0
OTU_1477	0	0	0	0	0	0	0	0	0	0	0	0	0	0	0	103	0	0	0	5	0	0	0	0	0	0	0	0	0	0	0	0	0	0	0	0	0	0	0	0	0	0	0	0	0	0	0	0	0
OTU_1476	1	0	0	0	0	0	0	662	0	0	0	0	0	0	0	0	0	0	0	1	0	0	0	0	0	0	0	2	0	0	0	0	0	0	0	0	0	0	0	0	1	0	0	0	0	0	0	0	0
OTU_1475	0	0	0	0	0	0	245	3	0	0	2	0	0	0	0	0	0	0	2	4	0	0	0	0	0	0	2	16	8	5	0	0	1	0	0	0	0	2	0	16	0	1	0	3	1	0	0	5	3
OTU_1474	0	0	386	7	0	0	0	0	0	3	0	0	0	0	0	0	0	0	0	0	0	0	0	0	0	0	0	0	0	0	0	0	0	0	0	0	0	0	0	0	0	0	0	4	0	0	0	0	0
OTU_1473	0	3	0	0	0	3	0	0	0	92	13	0	0	0	0	0	2	0	0	0	0	0	41	0	2	0	0	0	0	0	0	0	0	0	0	0	0	0	0	0	6	0	0	0	0	0	0	0	0
OTU_1472	0	0	0	0	0	0	0	0	0	0	0	0	0	0	0	0	0	0	0	0	0	0	0	0	0	0	0	0	0	0	0	0	0	0	0	0	0	0	0	0	0	0	0	0	0	0	0	0	0
OTU_1471	0	3	16	62	1	0	0	0	0	0	0	0	0	0	0	0	0	0	0	0	0	1	15	3	4	0	0	0	0	1	0	0	0	0	0	0	0	0	0	1	3	0	0	12	0	0	0	1	0
OTU_1470	0	12	405	63	0	0	0	0	0	38	53	0	0	0	0	0	16	0	0	0	0	0	62	18	5	0	0	0	0	0	0	0	0	0	0	0	0	0	0	0	16	1	0	5	0	0	0	0	0
OTU_13727	0	0	0	0	0	0	2	0	0	0	0	0	0	0	0	0	0	0	1	1	0	0	0	0	0	2	0	0	0	0	0	0	0	0	2	0	1	0	0	0	0	2	0	0	0	0	0	4	0
OTU_19405	0	0	0	0	0	0	0	0	0	1	0	2	0	0	0	0	0	0	0	1	0	0	0	0	0	0	5	1	0	0	0	81	0	0	2	0	1	0	0	0	0	0	0	0	0	0	0	0	0
OTU_19402	0	0	0	0	0	0	0	0	0	0	0	1	0	0	0	0	7	1	0	0	1	0	1	0	0	0	1	3	1	0	0	168	0	0	0	0	2	0	0	0	0	0	0	0	0	1	0	8	0
OTU_9609	0	0	0	0	0	0	0	0	5	0	0	0	2	0	0	2	0	0	0	22	0	0	0	0	0	0	0	1	0	0	13	0	13	0	0	0	0	0	8	0	0	1	2	0	0	0	0	0	20
OTU_9605	0	0	0	0	0	0	0	15	0	0	0	0	0	0	1	0	0	0	0	0	0	0	0	0	0	0	0	0	0	0	0	0	0	0	0	0	0	0	0	0	0	0	0	0	0	0	0	0	0
OTU_9606	0	0	0	0	0	0	0	31	0	0	0	0	0	0	0	0	0	0	0	0	0	0	0	0	0	0	0	0	0	0	0	0	0	0	0	0	0	0	0	0	0	0	0	0	0	0	0	0	0
OTU_9600	0	0	0	0	0	0	0	11	0	0	0	0	0	0	0	0	12	0	0	0	0	0	0	0	0	0	0	0	0	0	0	0	0	0	0	0	0	0	0	0	0	0	0	0	0	0	0	0	0
OTU_2920	0	0	0	0	0	0	0	0	0	0	0	0	0	0	0	0	0	0	0	1	0	0	0	0	0	0	0	0	0	0	0	0	0	0	0	0	0	0	0	0	0	0	0	0	0	0	0	1	0
OTU_2921	0	0	0	0	0	0	0	0	0	0	0	0	0	0	0	0	0	0	0	0	0	0	0	0	0	0	0	0	0	0	0	0	0	0	0	0	0	0	0	0	0	0	0	0	0	0	0	0	0
OTU_2922	0	0	0	0	0	0	0	0	0	0	0	0	0	0	0	0	0	0	0	0	0	0	0	1	0	0	0	0	0	0	0	0	0	0	0	0	0	0	0	0	0	0	0	0	0	0	0	0	0
OTU_2923	0	0	0	0	0	0	0	0	0	0	0	0	0	0	0	0	0	0	0	0	0	0	0	0	0	0	0	0	0	0	0	0	0	0	0	0	0	0	0	0	0	0	0	0	0	0	0	0	0
OTU_2924	0	0	0	0	0	0	0	0	0	0	0	0	0	0	0	1	0	0	0	0	0	0	0	0	0	0	0	0	0	0	0	0	0	0	0	0	0	0	9	0	0	0	0	0	0	0	0	0	0
OTU_2925	0	0	0	0	0	0	0	0	0	0	0	0	0	0	0	0	2	0	0	0	0	0	4	0	0	0	0	0	0	0	0	0	0	0	0	0	0	0	0	0	7	0	43	0	0	0	0	0	0
OTU_2926	0	0	0	0	0	0	0	0	0	0	0	0	0	0	0	0	0	0	0	0	0	0	0	0	0	0	0	0	0	0	0	0	0	0	0	0	0	0	0	0	0	0	0	0	0	0	0	0	0
OTU_2927	0	0	0	0	0	0	0	0	7	0	0	12	3	0	0	3	0	10	1	20	0	0	0	0	1	1	0	132	0	0	13	4	0	24	0	1	1	0	1	0	0	0	1	0	0	0	0	0	6
OTU_2928	0	0	0	0	0	0	0	0	0	0	0	0	0	0	0	0	0	0	0	0	0	0	0	0	0	0	0	0	0	0	0	0	0	0	0	0	0	0	0	0	0	0	0	0	0	0	0	0	0
OTU_4180	0	0	0	0	0	0	0	0	1	0	0	0	0	0	1	2	0	0	0	0	0	0	0	3	0	0	0	0	0	3	0	0	0	0	0	1	0	0	0	0	0	0	0	0	0	0	0	0	0
OTU_4181	0	0	0	0	0	0	0	0	0	0	0	0	0	0	0	0	0	0	0	0	0	0	0	0	0	0	0	0	0	0	0	0	0	0	0	0	0	0	0	0	0	0	0	0	0	0	0	0	0
OTU_4182	0	1	9	4	10	0	0	0	0	44	0	0	0	0	0	0	14	0	0	1	0	13	0	0	32	0	0	0	0	0	0	1	0	0	0	0	0	0	0	0	0	0	0	12	0	0	0	0	0
OTU_4183	0	1	0	0	0	0	0	0	0	0	0	0	3	1	1	0	0	0	0	2	0	0	0	0	0	0	0	0	0	0	1	0	0	12	0	0	0	2	0	0	0	0	0	0	0	0	0	0	0
OTU_4184	0	0	0	0	0	0	0	0	0	7	0	0	5	8	0	0	0	0	1	4	0	0	1	2	4	0	1	0	0	4	19	0	0	0	0	0	23	0	0	0	0	12	0	2	2	0	0	12	0
OTU_4185	0	0	0	0	0	0	0	0	0	0	0	0	4	1	10	0	0	0	0	2	0	0	0	0	0	0	0	0	0	0	0	0	0	0	0	11	0	0	2	0	0	0	0	0	0	0	0	0	0
OTU_4186	0	0	0	0	0	0	0	0	0	0	0	0	0	0	0	0	0	0	0	0	0	0	0	0	0	0	0	3	0	0	0	0	0	0	0	6	0	0	0	0	0	0	0	0	0	0	0	0	0
OTU_4187	0	3	0	19	0	0	0	0	0	0	0	0	8	5	0	6	0	0	4	0	0	0	0	0	1	0	1	0	0	0	1	2	0	0	0	16	1	0	1	0	0	0	0	0	0	0	0	7	0
OTU_4188	0	0	0	0	0	0	0	0	0	0	0	0	0	0	0	0	0	0	0	0	0	0	0	0	0	0	0	0	0	0	0	0	0	0	0	0	0	0	0	0	0	0	0	0	0	0	0	0	0
OTU_4189	0	0	0	0	0	0	0	0	0	0	0	0	0	0	0	0	0	0	0	0	0	0	0	0	0	0	0	0	0	0	0	0	0	0	0	0	0	0	0	0	0	0	0	0	0	0	0	1	0
OTU_6128	0	0	0	0	0	0	0	0	0	0	0	0	0	0	0	0	0	0	0	0	0	0	0	0	0	0	0	0	0	0	0	0	0	0	0	0	0	0	0	0	0	0	0	0	0	0	44	2	2
OTU_6125	0	0	0	0	0	0	0	0	0	0	0	0	0	0	0	0	0	0	0	0	0	0	0	0	0	0	0	0	0	0	0	0	0	0	0	0	0	0	0	0	0	0	0	0	0	57	0	0	0
OTU_6126	0	0	0	0	0	0	0	0	0	0	0	0	0	0	0	0	0	0	0	0	0	0	0	0	0	0	0	0	0	0	0	0	0	0	0	0	0	0	0	0	0	0	0	0	0	0	110	0	0
OTU_6127	0	0	0	0	0	0	0	0	0	0	0	0	0	0	0	0	0	0	0	0	0	0	0	0	0	28	0	0	0	0	0	0	0	0	0	0	0	0	0	0	0	0	0	3	0	3	92	21	2
OTU_6120	0	7	0	0	0	0	0	0	0	0	0	0	2	0	0	0	0	0	0	5	0	0	5	0	10	19	6	2	0	0	5	4	0	0	0	0	0	0	1	0	0	0	0	0	4	45	0	5	0
OTU_6121	0	4	0	0	0	0	0	0	0	0	0	0	0	0	0	0	0	0	0	2	0	0	0	0	2	0	0	1	0	0	1	0	0	0	0	0	0	0	0	0	0	0	0	0	0	52	0	0	0
OTU_6122	0	0	0	0	0	0	0	0	0	0	0	0	2	3	0	0	0	0	0	0	0	0	0	0	0	0	0	0	0	0	0	0	0	0	0	2	0	0	0	0	0	0	0	0	0	51	0	0	1
OTU_6123	0	0	0	0	0	0	0	0	0	0	0	0	0	0	0	0	0	0	0	0	0	0	0	0	0	0	0	0	0	0	0	0	0	0	0	0	0	0	0	0	0	0	0	0	0	58	0	0	0
OTU_21814	0	0	0	0	0	0	0	0	0	0	0	0	0	1	0	8	0	0	0	2	0	0	0	0	0	0	0	0	0	0	0	0	0	0	0	0	0	1	0	0	0	0	0	0	0	2	0	0	0
OTU_21811	0	0	0	2	0	0	0	0	0	0	0	0	0	3	0	2	0	0	0	0	0	0	0	0	0	0	0	0	0	0	2	0	0	2	0	0	17	0	0	0	0	0	0	0	0	0	0	0	0
OTU_7298	3	18	0	0	0	0	0	0	0	0	0	0	6	1	0	17	0	0	3	5	0	0	4	13	2	0	0	0	0	0	3	0	0	0	0	0	0	0	4	0	8	43	0	0	0	0	0	0	0
OTU_7290	0	0	0	0	0	0	0	0	0	0	0	0	0	0	0	0	0	0	0	1	0	0	0	0	0	0	0	0	0	0	0	0	0	0	0	0	0	0	0	0	0	11	0	0	0	0	0	0	24
OTU_2111	3	1	172	28	1	1	0	0	4	16	9	0	0	0	0	0	7	0	0	0	0	0	26	6	24	0	0	0	3	0	0	0	0	0	0	0	0	0	0	0	4	1	0	3	0	0	0	0	0
OTU_2113	0	11	111	4	0	0	0	0	0	23	24	0	0	0	0	0	3	0	0	0	0	0	5	0	2	0	0	0	0	0	0	0	0	0	0	0	0	0	0	0	0	0	0	7	0	0	0	0	0
OTU_2112	0	0	348	4	0	0	0	0	0	1	0	0	0	0	0	0	2	0	1	0	0	1	0	1	1	0	0	0	0	0	0	0	0	0	0	0	0	0	0	0	3	4	0	3	0	0	2	0	0
OTU_2115	0	0	0	0	0	0	0	257	0	0	0	0	0	0	0	0	0	0	0	0	0	0	0	0	0	0	0	0	0	0	0	0	1	0	0	0	0	0	0	0	0	0	0	0	0	0	0	1	1
OTU_2114	3	0	6	4	9	3	59	0	0	0	5	0	0	0	0	0	0	0	8	3	0	2	1	1	0	0	0	0	0	46	0	0	0	0	0	1	0	0	6	3	24	16	0	21	3	0	0	0	0
OTU_2117	0	0	0	0	8	0	0	0	7	0	0	0	0	0	0	0	0	0	0	0	0	0	0	0	0	0	0	0	0	0	0	0	0	0	0	0	0	0	1	0	0	0	0	0	0	0	0	0	0
OTU_2116	0	0	0	0	0	0	36	0	0	0	0	0	9	7	0	0	0	1	0	0	0	1	0	0	0	0	2	4	0	0	0	0	2	0	1	24	5	0	0	4	0	0	0	0	1	0	0	4	4
OTU_2119	0	0	0	0	0	0	0	0	151	0	0	1	1	0	0	5	0	0	0	1	0	0	0	0	0	0	0	0	0	0	7	0	0	0	0	10	0	0	0	0	0	0	0	0	0	9	0	0	0
OTU_2118	0	0	0	0	0	2	0	0	0	80	0	0	0	0	0	0	4	0	1	0	0	0	0	0	0	0	0	0	0	0	0	0	0	0	0	0	0	0	0	0	0	1	0	0	0	0	0	0	0
OTU_8215	0	0	5	0	0	0	0	0	0	0	7	0	0	2	0	0	0	0	0	0	0	0	0	0	0	0	0	0	0	0	0	0	0	0	0	0	0	0	0	0	0	0	0	0	0	0	0	0	0
OTU_8216	0	0	0	0	0	0	0	0	0	0	0	0	0	1	0	0	0	0	0	0	0	0	0	0	0	0	0	0	0	0	0	0	0	0	0	0	0	0	0	0	0	0	0	0	0	0	0	0	0
OTU_8211	0	0	0	5	0	0	0	0	0	0	0	0	0	53	0	0	0	0	0	2	0	0	0	0	0	0	0	0	0	0	0	0	0	1	0	0	17	0	0	0	0	0	0	0	0	0	0	1	0
OTU_8212	0	0	0	0	0	0	0	0	0	0	0	0	0	0	0	0	0	0	0	0	0	0	0	0	0	0	0	0	0	0	0	0	0	0	0	0	0	0	0	0	0	0	0	0	0	0	0	0	0
OTU_8218	0	0	0	0	0	0	0	0	0	0	0	0	0	3	0	0	0	0	0	0	0	0	0	0	0	0	0	0	0	0	0	0	0	0	0	0	0	0	0	0	0	0	0	0	0	0	0	0	0
OTU_15794	0	0	0	0	0	0	0	0	0	0	0	0	0	0	0	0	0	0	0	0	0	0	0	0	0	0	0	0	0	0	0	0	0	0	0	0	0	0	0	0	0	0	0	0	0	0	0	0	0
OTU_21367	0	0	0	0	0	0	0	0	1	0	0	0	0	0	0	0	0	0	0	0	1	0	0	0	1	0	0	0	0	0	0	0	0	1	0	0	0	0	0	0	0	0	0	2	0	0	0	0	0
OTU_21363	0	0	0	0	2	0	0	0	0	0	0	0	3	0	0	0	0	0	0	0	0	0	0	0	0	0	0	0	0	0	0	0	1	0	0	0	0	0	0	4	0	0	0	0	1	0	0	1	0
OTU_21368	0	0	0	0	0	0	24	0	0	0	0	0	0	0	0	0	0	0	0	0	0	0	0	0	0	0	0	0	0	1	0	0	0	0	0	0	0	0	0	0	0	0	0	0	0	0	0	0	0
OTU_163	40	0	0	294	14	17	1	0	0	0	384	1	0	0	0	0	201	0	0	0	0	0	334	352	0	0	0	0	2	1623	0	0	0	0	0	0	0	0	0	2165	633	267	0	0	0	0	0	0	0
OTU_162	0	0	0	0	1	0	0	0	1	0	0	0	1	0	0	45	14	25	0	0	0	0	0	0	0	0	0	0	0	0	0	0	10	0	95	0	0	3	1029	0	0	0	0	0	0	0	0	0	0
OTU_161	0	0	0	0	1	1	1	0	2	0	0	3	24	0	106	1	0	0	12	0	0	0	0	1	0	1	0	1	0	1	20	1	0	29	0	51	0	0	8	0	0	0	0	0	0	2	0	0	0
OTU_160	8	83	62	0	8	0	1	0	16	155	81	0	0	0	0	2	126	0	0	1	0	3	161	257	14	0	0	0	0	80	0	0	0	0	0	0	0	0	2	123	366	526	0	189	0	0	0	0	0
OTU_167	0	0	0	0	0	0	0	0	0	0	0	0	0	0	0	0	0	0	0	0	1425	0	1	0	0	0	0	0	0	0	0	0	0	0	0	0	0	0	0	0	0	0	19	0	0	0	0	0	0
OTU_166	0	0	2	3	0	0	0	0	0	13	6	0	0	0	0	0	0	0	0	0	0	0	1956	1	0	0	0	0	0	1	0	0	0	0	0	0	0	0	0	4	1	0	0	4	0	0	0	0	0
OTU_165	0	0	0	0	0	0	0	0	0	0	0	0	2	0	0	8	0	1	0	24	0	0	0	0	0	10	0	59	0	0	5	16	0	0	0	0	0	1	943	0	0	0	0	0	0	6	3	0	1
OTU_164	0	0	0	0	0	0	0	1	0	0	0	0	0	0	0	0	0	0	0	0	0	0	0	4	0	0	0	0	0	0	0	0	0	0	0	0	0	0	0	0	0	0	0	0	0	0	0	0	0
OTU_169	0	0	0	0	0	0	29	0	1	0	0	6	19	1	0	0	0	1	2	7	1	0	0	7	0	1	17	22	55	0	1	0	10	1	2	0	5	1	13	0	0	0	0	7	11	0	4	10	1
OTU_168	0	0	0	0	0	0	0	0	0	0	0	0	0	0	0	0	0	0	0	0	0	0	0	0	0	0	0	0	0	9	0	0	0	0	0	0	0	0	0	0	4	0	0	0	0	0	0	0	0
OTU_28528	1	0	0	0	1	0	0	0	0	0	0	0	0	0	0	1	0	0	0	0	0	0	0	0	0	0	0	0	0	0	0	0	0	0	0	0	0	0	0	0	0	0	0	0	0	0	0	0	0
OTU_11625	0	0	0	0	0	0	0	0	0	0	0	0	0	0	54	0	0	0	0	0	0	0	0	0	0	0	0	0	0	0	0	7	0	0	0	0	21	2	0	0	0	0	0	0	0	0	0	0	0
OTU_11626	1	0	0	0	0	0	0	0	1	0	0	0	16	89	58	1	0	0	6	3	1	0	0	0	0	0	0	0	0	0	3	0	0	0	2	18	28	4	5	0	0	0	0	0	0	0	0	0	0
OTU_787	0	0	0	0	0	0	0	0	0	0	0	818	0	8	0	0	0	0	3	0	0	0	0	0	0	0	0	0	0	0	2	6	0	0	0	0	10	0	0	0	1	0	0	0	0	0	0	0	0
OTU_786	33	15	8	41	10	14	13	0	1	109	19	0	0	0	0	0	93	0	1	4	0	2	13	5	34	0	0	0	3	31	0	0	0	0	0	0	0	0	58	4	0	5	0	4	0	0	0	0	1
OTU_785	1	0	0	0	0	0	0	0	19	0	0	0	26	0	0	2	0	0	0	5	0	0	0	1	1	0	0	6	0	0	207	0	0	0	0	0	0	0	3	0	0	3	0	0	1	0	0	0	1
OTU_784	0	0	0	0	0	0	0	0	0	0	0	0	0	0	0	3	6	0	0	5	1	0	0	0	1	1	0	0	0	0	0	0	4	0	0	3	0	0	3	0	6	0	0	0	0	6	0	0	4
OTU_783	0	0	0	0	0	0	0	0	0	0	0	0	5	46	0	0	0	0	0	6	0	0	0	0	0	0	0	0	0	0	12	0	0	0	0	0	22	0	0	0	0	0	0	7	0	0	0	0	0
OTU_782	0	0	0	0	0	0	0	0	0	0	0	0	0	0	0	0	4	0	0	0	0	0	3	0	0	0	0	0	0	0	0	0	0	0	0	0	0	0	0	0	0	0	0	5	0	0	0	0	0
OTU_781	0	0	0	0	0	0	0	0	0	0	7	0	0	129	0	0	0	0	0	0	0	0	1	0	0	0	0	0	0	0	0	0	0	0	0	0	180	0	0	0	0	0	0	0	0	0	0	0	0
OTU_780	0	0	0	0	0	0	0	0	6	0	0	0	1	0	0	0	0	0	3	1	0	0	0	0	0	0	0	0	0	0	0	0	0	0	0	0	0	0	0	0	0	0	0	0	0	0	0	0	0
OTU_789	0	0	0	0	0	0	0	0	14	0	0	0	17	18	7	0	0	0	3	5	0	0	0	0	0	0	0	0	0	4	24	0	0	0	0	61	8	0	5	0	0	0	0	0	0	1	0	0	0
OTU_788	1	1	0	0	0	0	13	0	26	0	0	7	22	14	159	11	0	1	5	31	3	1	0	0	1	12	3	17	0	4	16	0	0	3	0	86	11	2	15	0	0	0	13	0	0	31	0	2	3
OTU_11434	0	0	0	0	0	0	0	0	0	0	0	66	0	0	0	0	0	2	0	0	0	0	0	0	0	0	0	0	0	0	0	2	0	0	0	0	2	0	0	0	0	0	0	0	0	0	0	0	0
OTU_11430	0	0	0	0	0	0	0	0	0	0	0	21	0	1	0	0	0	2	0	3	0	0	0	0	0	0	0	2	0	0	0	1	6	71	0	0	1	3	0	0	0	0	0	0	0	0	0	0	0
OTU_11381	1	0	0	12	0	1	0	0	0	0	23	0	3	1	0	0	1	0	0	1	0	0	0	3	0	3	0	0	0	0	0	0	0	0	0	0	2	0	0	0	0	0	0	0	0	0	0	0	0
OTU_11385	0	0	0	0	0	0	0	0	0	0	34	0	0	0	1	0	0	0	0	0	0	0	0	0	0	0	0	0	0	0	0	0	4	0	0	0	0	0	0	0	0	0	0	0	0	0	0	0	0
OTU_11388	0	0	0	0	10	3	0	1	1	0	3	0	0	0	1	16	0	0	0	1	0	0	0	0	0	0	0	0	0	0	0	0	0	0	0	0	0	0	5	0	0	0	0	0	0	0	0	0	0
OTU_23438	0	0	0	12	0	0	0	0	0	0	0	0	0	0	0	0	0	0	0	1	0	0	0	0	0	0	1	0	0	0	0	0	0	0	0	0	0	0	0	0	0	1	0	0	0	0	0	5	0
OTU_23431	0	0	0	9	0	0	0	0	0	0	0	0	0	0	0	0	0	0	0	0	0	0	0	0	0	0	0	0	0	0	0	0	0	0	0	0	0	0	0	0	0	0	0	0	0	0	0	1	0
OTU_23433	0	0	0	0	0	0	0	0	0	0	0	0	0	0	0	0	0	0	0	0	0	0	3	0	0	0	2	0	0	0	0	2	0	0	0	0	0	0	0	0	0	0	0	0	0	0	0	2	0
OTU_5334	0	0	0	0	0	0	0	0	0	0	0	0	0	0	0	0	0	0	0	0	0	0	0	0	0	0	0	0	0	0	0	0	0	0	0	0	0	0	0	0	0	0	0	0	0	0	0	1	0
OTU_5330	0	0	0	0	0	0	0	0	0	0	0	0	0	0	0	0	0	0	0	0	0	0	0	0	0	0	0	0	0	0	0	0	0	0	0	0	0	0	0	0	0	0	0	0	0	0	0	0	0
OTU_5332	0	0	0	0	0	0	0	0	0	0	0	0	0	0	0	0	0	0	0	0	0	0	0	0	0	2	0	0	0	0	0	0	0	0	0	0	0	0	3	0	0	0	0	0	0	0	7	2	0
OTU_5338	0	0	0	23	0	0	0	0	0	0	0	0	1	0	0	0	0	0	0	0	0	0	1	0	0	0	0	0	0	0	0	0	0	0	0	0	0	0	0	0	2	0	0	0	0	0	0	5	0
OTU_5339	0	0	0	0	0	0	1	0	0	0	0	1	0	0	0	0	2	0	0	0	0	0	0	7	0	0	0	0	0	3	0	0	0	0	0	0	0	0	0	13	0	0	0	0	0	0	0	1	4
OTU_413	8	48	0	111	20	0	0	0	365	0	189	0	0	0	0	0	64	0	0	0	0	6	192	87	19	0	0	1	0	0	0	0	0	0	0	0	0	0	0	0	75	65	17	253	0	0	0	0	0
OTU_25870	0	0	0	0	0	0	0	0	0	0	0	0	0	0	0	0	4	0	0	0	0	0	0	5	0	0	0	0	0	1	0	0	0	0	0	0	0	0	0	2	0	2	0	0	0	0	0	0	0
OTU_980	0	0	0	0	0	0	0	0	0	0	0	0	0	0	0	0	0	0	7	0	0	0	0	0	0	0	0	0	0	0	0	0	0	0	0	0	0	0	0	0	0	0	0	0	0	0	0	587	0
OTU_983	0	0	0	0	0	0	0	0	0	0	0	0	0	0	0	0	0	0	0	0	0	0	0	0	0	0	0	0	0	0	0	0	0	0	0	0	0	0	0	0	0	0	0	0	0	0	0	0	0
OTU_14266	2	0	0	0	0	0	0	0	0	0	0	0	0	5	0	0	0	0	0	0	0	0	3	0	0	0	0	0	0	0	0	0	0	0	0	0	7	1	0	0	0	0	0	0	1	0	0	0	0
OTU_14264	0	0	0	0	0	0	0	0	0	0	0	0	0	47	0	0	0	0	0	0	0	0	0	0	0	0	0	0	0	0	0	0	0	0	0	0	29	0	0	0	0	0	0	0	0	0	0	0	0
OTU_985	0	0	0	0	0	0	0	0	0	0	0	0	0	0	0	0	0	0	0	0	0	0	0	0	0	0	0	0	0	0	0	0	0	0	0	0	0	0	0	0	0	0	0	0	0	0	0	0	0
OTU_984	0	0	0	0	0	0	0	0	0	0	0	0	0	0	0	0	0	0	0	0	0	0	8	0	0	0	0	0	0	0	0	0	0	0	0	0	0	0	0	0	0	2	0	13	0	4	754	59	16
OTU_8766	0	0	0	0	0	0	0	1	0	0	0	0	4	0	0	0	21	0	0	3	0	0	0	0	0	0	0	0	0	0	0	2	0	34	289	0	0	74	0	0	0	11	99	0	0	0	0	0	0
OTU_986	0	0	0	0	0	0	0	0	0	0	0	0	0	0	1	0	0	0	0	0	0	0	0	0	0	0	0	0	0	0	0	0	0	0	0	0	0	0	0	0	0	0	0	0	0	0	0	24	3
OTU_13128	0	0	0	0	0	0	0	0	0	0	0	0	0	0	0	0	0	0	0	0	0	0	0	0	0	0	8	0	0	0	0	0	0	0	0	0	0	0	0	0	0	0	0	0	0	0	0	58	0
OTU_13125	0	0	0	0	0	0	0	0	0	0	0	0	0	0	0	3	0	0	0	0	0	0	0	0	0	1	0	0	0	0	2	0	0	0	0	0	0	0	0	0	0	0	0	0	0	0	0	7	0
OTU_13121	0	0	0	0	0	0	0	0	0	0	0	0	0	0	0	0	0	0	0	0	0	0	0	0	0	0	0	0	0	0	0	0	0	0	0	0	0	0	0	0	0	0	0	0	0	0	0	150	0
OTU_13120	0	0	0	0	0	0	0	0	0	0	0	0	0	0	0	0	0	0	0	0	0	0	0	0	0	0	0	0	0	0	0	0	0	0	0	0	0	0	0	0	0	0	0	0	0	0	0	75	0
OTU_12298	0	0	0	0	0	0	0	0	0	0	0	5	0	0	0	0	0	0	0	0	0	0	0	0	0	0	7	0	0	0	0	17	0	1	0	0	0	0	0	0	0	0	0	0	0	0	0	4	0
OTU_12299	0	0	0	0	0	0	0	0	0	2	0	0	0	0	0	0	0	0	0	1	0	0	0	0	0	0	0	0	0	0	0	23	0	0	0	0	0	0	0	0	0	0	0	0	0	0	0	2	0
OTU_12294	0	0	0	0	0	0	0	0	0	0	0	1	2	0	0	0	0	0	0	0	0	0	0	0	0	0	39	0	0	0	0	4	0	0	0	0	0	0	0	0	0	0	0	0	0	0	0	6	0
OTU_12295	0	0	0	0	0	0	0	0	0	0	0	0	0	0	0	0	0	0	0	0	0	0	0	0	0	0	0	0	0	0	0	34	0	0	0	0	0	0	0	0	0	0	0	0	0	0	0	109	2
OTU_12296	0	2	0	0	1	0	1	0	0	0	0	0	5	9	0	3	0	0	0	7	0	0	0	0	2	0	0	0	0	0	0	24	0	2	6	5	2	0	3	0	0	0	2	2	0	35	0	0	0
OTU_12297	0	0	0	0	0	0	0	0	0	0	0	3	0	0	0	0	0	0	0	3	0	0	0	0	0	1	1	3	8	0	0	97	2	0	0	0	0	0	2	0	0	0	0	0	0	0	0	0	0
OTU_12292	0	0	0	0	0	0	0	0	1	0	0	0	0	0	0	0	0	0	0	0	0	0	0	0	0	0	0	0	0	0	0	3	11	0	0	2	0	6	1	0	0	0	0	0	0	2	0	0	0
OTU_12293	0	1	0	0	0	0	0	0	0	0	0	3	7	1	5	2	1	0	0	7	0	0	0	0	0	2	3	0	0	0	0	54	1	0	0	24	1	0	2	0	0	0	1	0	0	6	0	1	0
OTU_14848	0	0	0	0	0	0	0	0	0	0	0	0	6	0	0	0	0	0	0	1	0	0	0	0	0	0	0	0	0	0	12	0	0	0	0	0	0	0	0	0	0	0	0	0	0	0	0	0	24
OTU_14843	0	0	0	0	0	0	0	9	0	0	0	0	0	0	0	0	6	0	0	0	0	0	0	0	0	0	0	0	0	0	0	0	0	0	0	0	0	0	0	0	0	0	0	0	0	0	0	0	0
OTU_14841	0	0	0	0	13	0	0	0	275	0	1	0	0	0	0	0	0	0	3	1	0	3	0	0	0	0	0	0	0	0	1	0	0	0	0	0	0	0	0	0	7	0	0	6	0	0	0	0	0
OTU_14840	0	0	0	0	0	0	0	0	0	0	1	0	0	0	4	0	1	0	0	1	0	0	0	0	0	0	0	0	0	0	0	0	0	0	0	0	0	0	0	0	0	0	0	0	0	0	0	0	0
OTU_19174	0	0	0	0	0	0	5	0	0	0	0	0	0	0	0	0	0	0	0	0	0	0	0	0	0	0	0	0	0	24	0	0	0	0	0	17	0	0	0	0	0	0	0	0	0	0	0	0	0
OTU_2078	0	0	0	0	0	0	0	0	0	0	0	0	0	21	1	0	0	0	0	0	0	0	0	0	0	0	0	0	0	0	0	0	1	0	0	0	8	0	0	0	0	0	0	0	0	0	0	0	0
OTU_2079	0	0	0	0	0	0	0	7	0	0	0	0	0	0	15	0	3	0	0	12	0	0	0	0	0	0	0	0	0	0	0	0	0	0	0	0	4	26	3	4	0	1	0	0	0	0	0	0	0
OTU_2076	0	0	0	0	0	0	0	0	0	0	0	0	1	2	0	0	0	0	0	0	0	0	0	0	0	0	0	0	0	0	0	0	0	0	0	0	2	0	0	0	0	0	0	0	0	0	0	0	0
OTU_2077	0	0	0	0	0	0	1	0	0	0	0	0	4	2	0	8	0	3	0	0	0	0	0	0	0	0	0	0	19	1	3	0	14	3	6	0	0	0	1	0	0	2	3	0	0	0	1	0	0
OTU_10335	0	0	0	0	0	0	0	0	0	0	0	0	0	0	0	0	0	0	0	0	0	0	0	0	0	0	0	0	0	0	0	0	0	0	0	0	0	0	0	0	0	0	0	0	0	0	0	1	0
OTU_10337	0	0	0	0	0	6	0	0	0	0	0	0	0	0	0	0	0	0	0	0	0	0	0	0	0	0	0	0	12	0	0	0	0	0	0	0	0	0	0	0	0	0	0	0	0	0	0	0	0
OTU_10332	0	0	0	21	0	0	0	0	0	0	0	0	0	0	0	0	0	0	0	0	0	0	0	0	0	0	0	0	0	0	0	0	0	0	0	0	0	0	0	0	0	0	0	0	0	0	0	0	0
OTU_10339	0	0	0	0	3	0	4	0	0	0	0	9	2	0	0	0	1	7	1	0	0	0	0	2	0	0	0	5	1	30	0	0	0	4	0	5	0	0	0	0	0	0	0	0	0	0	0	0	0
OTU_10338	0	0	0	0	0	12	0	0	0	0	0	0	1	0	0	0	0	1	0	0	0	0	0	0	0	0	0	0	16	0	0	1	0	0	0	0	0	0	0	0	0	0	0	0	0	0	0	0	0
OTU_15673	0	0	0	0	0	0	0	0	0	0	0	0	0	0	0	0	2	0	0	0	0	0	0	0	0	0	0	0	0	0	0	0	0	0	0	0	0	0	0	0	0	0	0	0	0	0	0	0	0
OTU_15677	0	0	0	0	0	0	0	0	0	1	0	0	0	0	0	0	0	0	0	0	0	0	0	7	0	14	0	1	1	0	0	0	0	0	0	0	2	0	0	0	0	5	0	1	96	1	0	4	0
OTU_2353	0	0	0	0	0	0	0	0	0	0	0	0	0	0	0	0	0	0	0	0	0	0	0	0	0	0	0	0	0	0	0	0	0	0	0	0	0	0	0	0	0	0	0	0	0	0	0	0	0
OTU_2352	0	0	0	0	0	0	0	0	0	0	0	0	0	0	0	0	0	0	0	0	0	0	0	0	0	0	0	0	0	0	0	0	0	0	0	0	0	0	0	0	0	0	0	0	0	0	0	0	0
OTU_2351	0	0	0	0	0	0	0	0	0	0	0	0	0	0	0	0	0	0	1	0	0	0	0	0	0	0	0	0	0	0	0	0	0	0	0	0	0	0	0	0	2	0	0	0	0	0	0	0	0
OTU_2350	0	0	0	0	0	0	0	0	0	0	0	0	0	0	0	0	0	0	1	5	0	0	0	3	0	0	0	0	0	0	0	0	0	0	0	0	0	0	0	0	10	0	0	0	0	0	0	0	0
OTU_2357	0	0	0	0	0	0	0	0	0	0	0	0	0	0	0	0	0	0	0	0	0	0	0	0	0	0	0	0	0	0	0	0	0	0	0	0	0	0	0	0	0	0	0	0	0	0	0	0	0
OTU_2356	0	0	0	0	0	0	0	7	0	0	0	0	0	0	0	0	1	0	0	0	0	0	0	0	0	0	0	0	0	0	0	0	0	0	0	0	0	0	0	0	0	0	0	0	1	0	0	0	0
OTU_2355	0	0	0	0	0	0	0	0	0	0	0	0	0	0	0	0	0	0	0	0	0	0	0	0	1	0	0	0	0	3	0	0	0	0	0	0	1	0	0	0	0	0	0	0	0	0	0	0	0
OTU_2354	0	0	0	0	0	0	0	0	0	0	0	0	0	0	0	2	0	0	0	0	0	0	0	0	0	0	0	0	3	0	0	3	0	0	1	0	0	0	0	0	0	0	0	0	0	0	0	0	0
OTU_2359	0	0	0	0	0	0	0	0	0	4	0	0	0	0	0	0	0	0	0	0	0	0	3	0	1	0	0	0	0	0	0	4	0	1	0	0	1	0	0	0	0	0	0	0	0	0	0	0	0
OTU_2358	0	0	0	0	0	0	0	0	0	1	1	0	0	0	0	0	3	0	0	0	0	0	0	0	0	0	0	0	0	7	0	0	0	0	0	0	0	0	0	1	1	1	0	2	0	0	0	0	0
OTU_8057	0	0	0	0	0	0	0	0	0	0	0	0	0	0	0	0	0	0	0	3	0	0	0	2	0	0	0	0	0	0	1	0	0	0	1	0	0	0	0	0	0	0	0	0	33	1	0	0	0
OTU_3086	0	0	0	0	0	0	0	0	0	0	3	0	0	2	0	0	0	0	0	0	0	0	0	0	2	88	4	2	0	0	0	3	0	0	0	0	3	0	0	0	0	0	0	0	0	64	247	1	32
OTU_3087	0	0	0	0	0	0	0	0	0	0	0	2	0	0	0	0	0	0	0	0	0	0	0	0	0	0	0	0	0	0	0	0	0	5	0	0	0	0	0	0	0	0	0	0	0	0	0	0	0
OTU_3080	0	0	0	0	0	0	2	0	0	0	0	0	0	1	0	0	0	0	0	2	0	0	0	0	0	0	0	1	0	0	2	0	0	0	0	0	0	1	0	0	0	0	0	0	0	0	0	0	17
OTU_3081	0	0	0	0	0	0	0	0	0	0	0	0	0	0	0	0	0	0	0	0	0	0	0	0	0	0	0	0	0	0	0	0	0	0	0	0	0	0	0	0	0	0	0	0	0	0	0	0	0
OTU_8050	0	0	0	0	0	1	0	0	0	0	0	0	0	0	0	0	0	0	0	0	0	0	0	0	0	0	0	0	0	0	0	0	0	0	0	0	0	0	0	0	0	0	0	0	0	0	0	0	0
OTU_3088	0	0	0	0	0	0	0	0	0	0	0	0	0	0	0	0	0	0	0	0	0	0	0	0	0	0	0	0	0	0	0	0	0	0	0	0	0	0	0	0	0	0	0	0	0	0	0	0	0
OTU_3089	0	0	13	5	0	0	0	0	0	0	0	0	1	1	0	0	1	0	0	0	0	0	0	0	0	79	0	0	0	0	0	0	6	0	0	0	0	0	0	0	0	0	0	0	0	0	15	7	0
OTU_8058	0	0	0	0	0	0	0	0	0	7	0	0	0	0	0	0	2	0	0	0	0	0	3	3	1	0	0	0	0	0	0	0	0	0	0	0	0	0	0	2	3	4	0	0	0	0	0	0	0
OTU_2689	0	0	0	0	0	0	0	0	0	0	0	0	0	0	0	0	0	0	1	0	0	0	0	0	0	0	1	0	0	0	0	0	0	0	0	0	0	0	0	0	0	0	0	0	0	0	0	0	0
OTU_2688	0	0	0	0	0	0	17	0	0	0	0	6	0	4	0	1	0	0	2	0	0	0	0	0	0	0	1	0	0	0	12	0	0	1	0	9	7	0	1	0	0	0	0	0	0	0	0	2	1
OTU_2681	0	0	0	0	0	0	0	0	0	0	0	0	1	3	0	0	0	0	0	0	0	0	0	0	0	0	0	0	0	0	0	0	0	0	0	0	2	0	0	0	0	0	0	0	0	0	0	0	0
OTU_2680	0	0	0	0	0	0	0	0	0	0	0	0	0	0	0	1	0	4	0	0	0	0	0	0	0	0	0	0	0	0	0	0	0	0	4	0	0	5	0	0	0	0	0	0	0	0	0	0	0
OTU_2683	0	0	0	0	0	0	0	0	0	0	0	0	8	0	0	0	0	0	2	0	0	0	0	0	0	0	0	1	0	0	0	2	0	12	4	0	0	0	5	0	0	0	0	0	0	0	0	0	0
OTU_2682	0	0	0	0	0	0	0	0	0	0	0	0	27	0	0	0	0	0	0	1	0	0	0	0	0	0	0	0	0	0	0	0	0	1	0	11	0	0	0	0	0	0	0	0	0	0	0	0	0
OTU_2685	0	0	0	0	0	0	0	0	0	0	0	0	16	7	1	0	0	0	5	3	1	0	0	0	0	0	0	0	0	0	23	0	0	0	1	0	20	1	0	0	0	0	0	0	0	0	0	0	0
OTU_2684	0	3	0	0	0	0	1	0	2	2	0	0	4	1	19	0	0	0	3	14	0	0	0	0	0	0	0	0	0	0	18	0	0	0	0	13	0	0	5	0	0	4	0	0	0	19	0	0	0
OTU_2687	0	0	0	0	0	0	0	0	2	0	0	0	0	0	3	0	0	0	0	1	0	0	0	0	0	0	0	0	0	0	0	0	0	0	0	4	0	0	1	0	0	0	0	0	0	0	0	0	0
OTU_2686	0	0	0	0	0	0	0	0	0	0	0	0	3	0	2	3	0	0	0	2	0	0	0	0	0	0	0	0	0	0	0	0	0	5	0	1	0	5	1	0	0	0	0	0	0	0	0	0	0
OTU_4689	0	0	0	0	0	0	0	0	0	0	0	0	9	0	0	0	0	0	0	0	1	0	0	0	0	0	0	0	0	0	0	0	0	0	0	0	0	0	0	0	0	0	0	0	0	0	0	0	0
OTU_4688	0	0	0	0	0	0	0	0	0	0	0	0	1	0	0	0	0	0	0	0	0	0	0	0	0	0	0	0	0	0	0	0	0	0	0	0	0	0	0	0	0	0	0	0	0	0	0	0	0
OTU_4686	0	0	0	0	0	0	14	0	1	0	0	4	0	1	0	1	0	1	2	3	0	0	0	0	0	1	3	6	0	0	3	8	0	0	0	1	1	0	1	0	0	0	0	0	2	0	0	0	1
OTU_4685	0	0	0	0	0	0	0	0	0	0	0	0	1	1	0	0	0	0	1	0	0	0	0	0	0	0	0	0	0	0	2	0	0	0	0	0	0	0	0	0	0	0	0	0	0	0	0	0	0
OTU_4684	0	0	0	0	0	0	1	0	0	0	0	0	0	0	0	0	0	0	0	0	0	0	0	0	0	0	0	0	0	0	1	0	0	4	0	0	1	2	0	0	0	0	0	0	0	0	0	0	0
OTU_4683	0	0	0	0	0	0	0	0	0	0	0	0	1	0	0	0	1	0	0	0	0	0	0	0	0	0	0	0	0	0	1	0	0	2	0	0	0	0	0	0	0	0	9	0	0	0	0	0	1
OTU_4682	0	0	0	0	0	0	0	0	0	0	0	0	1	1	0	0	0	0	0	1	0	0	0	0	0	0	0	0	0	0	2	0	0	1	0	0	2	0	0	0	0	0	0	0	0	0	0	0	0
OTU_4681	0	0	0	0	0	0	0	0	0	0	0	0	0	0	0	0	0	0	0	0	0	0	0	0	0	0	0	0	0	0	0	0	0	0	0	0	0	0	0	0	0	0	0	0	0	0	0	0	0
OTU_4680	0	0	0	0	0	0	0	0	1	0	0	0	1	0	0	0	0	0	0	8	0	0	0	0	0	0	0	0	0	0	2	0	0	0	0	0	0	0	0	0	0	0	0	0	0	0	0	0	0
OTU_14108	0	0	0	0	0	0	0	0	0	0	0	0	5	0	0	0	0	0	0	4	0	0	0	0	0	0	0	0	0	0	0	1	0	0	1	0	1	0	0	0	0	0	0	0	0	0	0	0	0
OTU_18650	0	0	0	0	0	0	0	0	0	0	0	0	0	0	0	0	0	0	0	0	0	0	0	0	0	19	0	0	0	0	0	0	0	0	0	0	0	0	0	0	0	0	0	0	0	0	0	1	0
OTU_14100	0	0	0	0	0	0	0	0	0	13	0	0	0	0	0	0	0	0	0	0	0	0	0	0	0	0	0	0	0	0	0	0	0	0	0	0	0	0	0	0	0	0	0	0	0	0	0	0	0
OTU_3558	0	0	0	2	1	0	0	0	7	3	0	1	2	0	1	9	0	1	0	54	0	0	0	0	1	0	0	1	0	1	0	7	0	0	0	4	0	0	5	0	0	21	0	0	0	70	0	0	4
OTU_3559	0	0	0	0	0	0	0	0	17	0	0	1	1	1	0	1	0	0	2	30	0	0	0	0	0	0	0	13	0	0	5	2	0	0	0	0	0	0	1	0	0	9	0	0	0	0	0	0	4
OTU_3552	0	0	0	0	0	0	0	0	1	0	0	2	2	0	4	4	0	0	0	14	0	0	0	0	0	1	0	0	0	0	1	1	0	0	0	0	2	0	0	0	0	0	0	0	0	0	0	0	0
OTU_3553	0	0	0	0	0	0	0	0	0	0	0	0	0	0	0	0	0	0	76	0	0	0	5	0	0	0	0	0	0	0	0	0	0	0	0	0	0	0	0	0	0	0	0	0	0	0	0	1	0
OTU_3550	0	0	0	0	0	0	0	0	0	0	0	0	3	8	38	0	0	0	1	6	0	0	0	0	0	0	0	0	0	0	0	0	0	0	0	11	11	0	3	0	0	0	0	0	0	0	0	0	0
OTU_3551	0	0	0	0	0	0	0	0	0	0	0	0	1	0	0	0	0	116	0	0	0	0	0	0	0	0	0	0	0	0	0	0	0	0	0	1	0	0	0	7	0	0	0	0	0	0	0	0	0
OTU_3556	0	1	0	0	0	0	0	0	3	0	0	0	0	0	1	2	0	2	1	23	0	0	0	0	0	0	0	1	0	0	15	0	0	1	0	0	0	0	4	0	0	1	0	0	0	0	0	0	0
OTU_3557	0	0	0	0	1	0	0	0	0	0	0	0	1	2	0	3	0	0	1	5	0	0	0	0	0	0	0	0	0	0	10	1	0	0	0	3	3	0	0	0	0	0	0	0	0	0	0	0	0
OTU_3554	0	0	0	0	0	0	0	0	0	0	0	0	0	5	54	0	0	0	0	1	0	0	0	0	0	0	0	0	0	0	0	0	0	0	0	0	1	1	0	0	0	0	0	0	0	0	0	0	0
OTU_3555	0	1	0	0	0	0	0	0	0	0	0	1	0	2	0	0	0	0	0	19	0	0	0	0	0	0	0	11	0	0	1	10	0	1	0	0	0	0	0	0	0	5	0	10	0	3	0	2	3
OTU_4029	0	0	0	0	0	0	0	0	0	0	0	0	0	0	0	0	0	0	0	42	0	0	0	0	0	0	0	0	0	0	0	0	0	0	0	0	0	0	0	0	0	41	0	10	0	0	3	0	2
OTU_4028	0	0	1	0	0	0	0	0	0	21	0	0	0	0	0	0	0	0	0	10	0	0	8	0	8	0	0	0	0	2	0	0	0	0	0	0	0	0	0	0	0	80	5	0	0	0	0	0	0
OTU_9011	1	0	0	0	0	0	0	0	0	0	0	0	0	0	0	0	0	0	0	0	0	0	0	0	0	0	0	0	0	2	0	0	0	0	0	0	0	0	0	5	14	0	0	0	0	0	0	0	0
OTU_19237	0	0	0	0	0	0	0	0	3	0	0	0	1	0	0	0	0	0	0	0	0	0	0	0	0	0	0	0	0	0	98	0	1	0	0	0	0	0	0	0	0	0	0	0	0	0	0	0	0
OTU_390	0	0	0	0	40	788	79	1	0	87	0	0	0	0	0	0	14	0	407	15	0	0	18	0	0	0	0	0	2	3	0	0	0	0	0	0	0	0	0	6	5	1	0	0	0	0	0	0	0
OTU_5648	0	0	0	0	0	0	42	0	0	0	0	0	0	0	0	0	0	0	0	0	0	0	0	0	0	0	5	6	0	0	0	0	0	0	0	0	0	0	0	0	0	0	0	0	0	0	0	0	0
OTU_5649	0	0	0	0	0	0	17	0	0	0	0	4	24	5	2	1	0	2	0	7	0	0	0	0	0	1	3	9	8	15	11	1	0	1	0	4	11	1	0	0	0	1	0	0	0	0	0	1	0
OTU_5645	0	0	0	0	0	0	25	0	0	0	0	0	1	0	0	0	0	0	0	0	0	0	0	0	0	0	0	5	0	0	0	0	0	0	0	0	0	0	0	0	0	0	0	0	0	0	0	0	0
OTU_5640	0	10	0	67	2	0	0	0	0	6	3	0	0	0	0	0	0	0	14	1	3	1	0	5	0	0	0	0	0	0	0	0	0	0	0	0	0	0	10	0	0	0	0	0	0	0	0	1	0
OTU_5641	0	0	0	0	0	0	12	0	0	0	0	0	0	0	0	0	2	0	0	2	0	0	0	0	0	0	0	0	0	6	0	0	0	0	0	0	1	0	0	0	0	0	0	0	0	0	0	0	0
OTU_5642	0	0	0	0	0	0	42	0	0	0	0	0	1	0	0	0	0	0	0	0	0	0	0	0	0	0	0	0	0	0	0	0	0	0	0	0	0	0	0	0	0	0	0	0	0	0	0	0	0
OTU_5643	0	0	0	0	0	0	11	0	0	0	0	0	0	0	0	0	0	0	0	0	0	0	0	0	0	0	0	0	0	0	0	0	0	0	0	0	1	0	0	0	2	0	0	0	0	0	0	0	0
OTU_396	1	0	0	0	0	0	0	0	0	0	0	1	4	3	12	2	0	0	1	7	0	0	0	1	0	0	0	0	0	0	13	0	0	0	2	0	14	0	0	0	0	2	8	0	0	0	0	0	0
OTU_397	0	0	1	0	0	0	0	0	0	0	0	0	0	0	0	0	0	0	0	1	0	0	0	0	0	0	0	2	0	0	0	0	0	0	0	0	0	0	0	0	0	13	4	0	1019	0	1	0	0
OTU_7642	0	0	0	0	0	0	0	0	0	0	0	0	0	0	0	0	0	0	2	0	0	0	0	0	0	0	0	0	0	0	0	0	0	0	0	0	0	0	0	0	0	0	0	0	0	0	0	0	0
OTU_7643	0	0	0	0	0	0	0	1	0	0	0	0	0	0	0	0	0	0	2	0	0	0	0	0	0	0	0	0	0	0	0	0	0	0	0	0	0	0	0	0	0	0	0	0	0	0	0	0	0
OTU_7646	0	0	0	0	0	0	47	0	0	0	0	1	0	0	0	0	0	0	0	0	0	0	0	0	0	0	9	0	0	0	0	0	0	0	0	0	0	0	0	0	0	0	0	0	0	0	0	0	0
OTU_7647	0	0	0	0	0	0	0	0	4	0	0	0	1	0	0	0	0	0	0	0	0	0	0	0	0	0	0	0	0	0	0	0	0	0	0	0	0	0	0	0	0	0	0	0	0	2	0	0	4
OTU_7644	0	0	0	0	0	0	1	0	0	0	0	0	0	0	1	1	0	0	30	0	1	0	0	0	0	0	0	0	0	0	0	0	0	0	0	0	0	0	1	0	4	15	0	7	0	0	0	1	6
OTU_7645	0	1	0	0	0	0	5	0	0	0	0	72	0	0	1	0	0	1	2	2	0	0	0	0	0	1	1	0	1	0	0	0	0	1	0	0	0	0	0	0	0	2	0	0	0	0	0	1	0
OTU_7648	0	0	0	0	0	0	0	0	0	0	0	0	0	3	0	0	0	0	1	0	0	0	0	0	0	0	0	0	0	0	1	1	0	1	0	0	2	0	0	0	0	0	2	0	0	0	0	0	0
OTU_14701	0	0	0	0	0	0	0	0	0	0	0	0	2	0	0	0	0	0	0	0	0	0	0	0	0	0	5	0	0	0	1	2	0	0	0	0	0	0	0	0	0	0	0	0	0	0	0	4	0
OTU_20751	0	0	0	0	1	0	0	0	0	0	0	0	3	0	0	0	0	0	0	1	0	0	0	0	0	9	0	0	0	0	1	0	0	0	0	0	1	0	0	0	0	0	0	12	0	0	1	14	5
OTU_27909	0	0	0	0	0	0	0	0	9	0	0	0	2	0	0	7	0	0	0	0	0	0	0	0	0	0	0	4	0	0	5	0	0	0	0	1	0	0	0	0	0	0	0	0	0	4	0	0	0
OTU_28481	0	1	3	0	0	0	0	0	0	0	5	0	0	0	0	0	2	0	0	0	0	0	0	0	4	0	0	0	0	0	0	0	0	0	0	0	0	0	1	0	0	0	0	0	0	2	1	0	0
OTU_330	0	0	0	0	0	0	4	0	0	0	0	0	1	0	0	0	0	0	0	0	0	0	0	0	0	0	0	0	0	1	0	0	0	0	0	0	0	0	0	0	0	0	0	0	0	0	0	0	0
OTU_331	2	0	0	0	0	0	0	0	0	0	0	0	3	0	0	0	0	0	0	2	0	0	0	0	0	0	0	0	6	0	0	0	0	0	0	1	0	0	49	10	0	0	0	0	0	0	0	0	0
OTU_336	1	0	0	0	0	0	565	0	0	0	0	0	0	5	0	0	1	52	0	0	0	0	0	0	0	0	0	214	0	17	0	0	2	0	0	0	16	0	0	0	0	0	0	0	0	0	0	0	97
OTU_337	0	0	0	2	0	3	2	0	15	4	0	1	10	6	0	2	1	60	0	0	1	0	20	0	2	0	18	25	13	7	0	1230	102	0	15	51	81	44	22	0	0	0	2	0	0	339	0	1	1
OTU_334	0	0	0	0	0	0	0	0	0	0	0	0	0	1	1	1	0	0	0	4	0	0	3	0	0	0	1	0	0	1	0	6	0	0	0	0	2	0	1	3	0	0	1	0	0	2	0	1	0
OTU_28487	0	0	0	0	0	0	0	0	0	0	0	0	0	0	0	5	0	0	0	0	0	0	0	0	0	0	0	0	0	0	0	0	0	0	1	0	0	0	0	0	0	0	0	0	0	0	0	0	0
OTU_338	0	2	18	1	0	1	0	0	3	42	19	0	0	0	0	0	22	0	0	0	0	1	28	90	0	0	0	0	0	77	0	0	0	0	0	0	0	0	0	144	142	397	1	59	0	0	0	0	0
OTU_339	0	0	0	0	0	0	0	0	0	0	0	0	7	0	0	1	0	19	0	0	0	0	0	0	0	0	0	0	0	0	0	0	2	0	26	0	3	605	0	0	0	0	0	0	0	0	0	0	0
OTU_25223	0	0	0	0	0	0	0	0	0	0	0	0	1	0	0	0	0	0	0	1	0	0	0	0	0	0	0	0	0	0	0	0	0	0	0	1	0	0	0	0	0	1	0	5	1	0	0	2	0
OTU_25222	0	0	0	0	0	0	0	0	0	0	0	0	2	0	0	0	0	0	0	2	0	0	0	0	0	0	0	0	0	0	5	0	0	0	0	0	0	0	0	0	0	0	0	3	0	0	0	0	0
OTU_25224	0	0	0	0	0	0	0	0	0	0	0	0	0	0	0	0	0	0	0	0	0	0	0	0	0	0	0	0	0	0	0	0	0	0	0	0	0	0	0	0	0	0	0	0	0	0	0	0	0
OTU_9978	0	0	0	10	0	0	0	0	0	0	0	0	0	0	0	0	0	0	0	1	0	0	0	0	0	0	0	0	0	0	0	0	0	0	0	0	0	0	0	0	0	0	0	0	0	0	0	0	0
OTU_9970	0	0	0	0	0	0	0	14	0	0	0	0	0	0	0	0	0	0	0	0	0	0	0	0	0	0	0	0	0	0	0	0	0	0	0	0	0	0	0	0	0	0	0	0	0	0	0	0	0
OTU_9971	0	0	0	0	0	0	0	3	0	0	0	0	0	0	0	0	0	0	0	0	0	0	0	0	0	0	0	0	0	0	0	0	0	0	0	0	0	0	0	0	0	4	0	0	0	0	0	0	0
OTU_9976	0	0	0	0	0	0	0	11	0	0	0	0	0	0	0	0	0	0	0	0	0	0	0	0	0	0	0	0	0	0	0	0	0	0	0	0	0	0	0	0	0	0	0	0	0	0	0	0	0
OTU_9977	0	0	0	0	0	0	0	5	0	0	0	0	0	0	0	0	0	0	0	0	0	0	0	0	0	0	0	0	0	0	0	0	0	0	0	0	0	0	0	0	0	0	0	0	0	0	0	0	0
OTU_9974	0	0	0	0	0	0	0	3	0	0	0	0	0	0	0	0	0	0	0	0	0	0	0	0	0	0	0	0	0	0	0	0	0	0	0	0	0	0	0	0	0	0	0	0	0	0	0	0	0
OTU_9975	0	0	0	0	0	0	0	2	0	0	0	0	0	0	0	0	0	0	0	0	0	0	0	0	0	0	0	0	0	0	0	0	0	0	0	0	0	0	0	0	0	0	0	0	0	0	0	0	0
OTU_16759	0	0	0	0	0	0	0	0	1	0	0	0	1	0	0	0	2	0	0	0	0	0	0	0	0	0	0	0	0	0	2	0	0	0	0	0	0	0	0	0	0	0	0	0	0	6	0	0	1
OTU_16757	0	0	0	0	0	0	0	0	15	0	0	0	1	0	0	0	0	0	0	0	0	0	0	0	0	0	0	18	0	0	13	0	0	0	0	0	0	0	0	0	0	0	0	0	0	0	0	0	0
OTU_16751	2	0	0	0	0	0	0	0	71	0	0	0	1	0	0	0	0	0	1	0	0	0	0	0	0	0	0	0	0	0	72	0	0	0	0	30	0	0	10	0	0	0	0	1	0	0	0	0	0
OTU_16753	1	0	0	0	3	0	0	0	35	0	0	0	0	0	0	0	2	0	0	3	1	3	1	0	0	0	0	4	0	0	9	0	0	0	0	8	0	0	1	0	0	2	0	9	1	0	0	0	1
OTU_11194	0	0	0	0	0	0	0	24	0	0	0	0	0	0	0	0	0	0	0	0	0	0	0	0	0	0	0	0	0	0	0	0	0	0	0	0	0	0	0	0	0	0	0	0	0	0	0	0	0
OTU_22991	0	0	0	0	0	0	0	0	0	0	0	0	0	0	0	0	0	0	0	0	0	0	0	0	0	0	0	0	0	0	0	0	0	0	0	0	0	0	0	0	0	0	0	0	0	0	0	0	0
OTU_11199	0	0	0	0	0	0	0	37	0	0	0	0	0	0	0	0	0	0	0	0	0	0	0	0	0	0	0	4	0	0	0	0	2	0	0	0	0	2	0	0	0	0	0	0	0	0	0	0	0
OTU_22994	0	0	0	0	0	0	0	0	0	0	0	0	0	3	0	0	0	0	0	1	0	0	1	0	0	0	0	0	0	0	0	3	1	0	0	0	6	0	0	0	0	0	0	1	0	0	0	0	0
OTU_22995	0	0	0	0	0	0	0	0	0	0	0	0	0	0	0	0	0	0	0	0	0	0	0	0	0	0	0	0	0	0	0	0	0	0	0	0	0	0	0	0	0	0	0	0	0	0	0	0	0
OTU_22996	0	0	0	0	0	0	0	0	0	0	0	0	0	0	0	0	0	0	0	0	0	0	0	0	0	0	0	0	0	0	0	0	0	0	0	0	0	0	0	0	0	0	0	0	0	0	0	0	0
OTU_24662	0	0	0	0	0	0	1	0	0	0	0	0	0	1	1	9	0	0	1	1	0	0	0	0	0	0	0	0	0	0	2	0	0	0	0	0	4	0	0	0	0	0	0	0	4	0	0	0	0
OTU_15479	0	0	0	0	0	0	0	0	0	4	0	0	0	0	0	0	0	0	0	0	0	0	0	0	0	0	0	0	0	0	0	3	0	0	0	0	0	0	0	0	0	0	0	0	0	1	0	0	0
OTU_15474	0	0	0	0	0	0	0	0	0	0	0	0	0	0	0	1	0	0	0	0	0	0	0	0	0	0	0	0	0	0	0	0	0	0	0	0	0	0	0	0	0	0	0	0	0	0	0	0	0
OTU_17831	0	0	0	0	3	0	0	0	0	0	0	0	1	0	0	147	1	0	0	2	0	0	7	0	0	2	0	0	0	0	0	0	2	0	0	0	0	0	7	0	0	0	0	0	0	0	0	0	0
OTU_10645	0	0	0	0	0	0	0	0	0	0	0	0	0	0	0	0	0	0	0	0	0	0	0	0	0	0	0	35	0	0	0	0	0	0	0	0	0	0	0	0	0	0	3	0	0	0	0	0	0
OTU_10644	0	0	0	0	0	0	0	0	0	0	0	1	0	0	0	0	0	0	0	0	0	0	10	0	0	0	0	0	0	0	0	0	5	0	0	0	0	0	0	0	0	0	0	0	0	0	0	1	0
OTU_10647	0	0	0	0	0	0	0	0	0	0	0	0	0	0	0	0	0	1	0	0	0	0	0	0	0	0	0	0	0	0	0	0	0	0	0	0	0	1	0	0	0	1	0	0	0	0	0	0	0
OTU_10641	0	0	0	0	0	0	0	0	0	0	3	0	0	0	0	0	0	0	0	0	0	0	0	0	0	0	0	0	0	0	0	0	0	0	0	0	0	0	0	0	0	0	0	0	0	0	0	1	0
OTU_10640	0	18	0	0	1	0	0	0	1	0	0	0	0	1	0	0	3	0	0	7	0	0	0	0	8	0	0	0	0	0	0	0	0	0	0	5	0	0	1	0	0	0	0	0	0	0	0	0	0
OTU_10643	0	0	0	0	0	0	0	0	0	0	0	0	0	0	0	0	0	0	0	0	0	0	0	0	0	3	1	0	0	0	0	0	0	0	0	0	5	0	0	0	0	0	0	0	0	0	0	8	1
OTU_10642	0	0	0	0	0	0	4	0	0	0	6	0	2	0	0	0	0	0	1	0	0	0	0	0	0	2	50	3	0	0	0	1	0	0	0	10	0	0	0	0	0	0	0	0	0	0	0	26	2
OTU_12648	1	0	3	6	1	0	8	0	0	0	0	2	4	0	0	0	0	0	2	0	0	0	0	0	0	5	0	1	0	4	0	0	0	2	0	0	0	1	0	1	11	1	0	0	0	0	7	14	0
OTU_17165	0	0	0	0	0	0	0	0	0	0	0	54	1	0	0	0	0	2	0	0	0	0	0	0	0	0	0	0	0	0	0	4	0	0	0	0	0	0	0	0	0	0	0	0	0	0	0	0	0
OTU_17164	0	0	0	0	0	0	0	0	0	0	0	42	0	0	0	0	0	0	0	0	0	0	0	0	0	0	0	2	0	0	0	0	0	0	0	0	0	0	0	0	0	0	0	0	0	0	0	0	0
OTU_17161	0	0	0	0	0	0	0	0	0	0	0	60	1	1	0	0	0	0	1	0	0	0	2	0	0	0	0	1	0	0	0	0	1	1	0	0	0	0	0	0	0	0	0	0	0	0	0	0	2
OTU_17160	0	0	0	0	0	0	0	0	0	0	0	35	0	0	0	0	0	0	0	0	0	0	0	0	0	0	0	1	0	0	0	1	0	0	0	0	1	0	0	0	0	0	0	0	0	0	0	0	0
OTU_18925	0	0	0	0	0	0	0	0	0	0	0	0	0	0	0	0	0	0	0	0	0	0	0	0	0	0	0	0	91	0	0	0	0	0	0	0	0	0	0	0	0	0	0	0	0	0	0	0	0
OTU_18926	0	0	0	2	0	0	0	1	0	0	3	0	0	1	4	0	1	1	0	0	0	0	0	0	0	2	0	0	8	0	0	34	14	0	0	0	2	1	0	3	0	0	0	0	0	0	0	2	0
OTU_302	1	0	0	0	0	0	0	0	0	0	0	0	0	0	0	0	5	0	0	1	0	0	0	0	1	0	0	0	2	0	0	0	6	4	10	0	0	6	1145	0	0	0	4	0	0	1	1	0	1
OTU_18076	0	0	0	0	0	0	0	0	0	0	0	0	0	0	0	0	0	19	0	0	0	0	0	0	0	0	0	0	1	0	0	0	0	1	0	0	0	0	0	0	0	0	0	0	0	0	0	0	0
OTU_18075	0	0	0	0	0	0	1	0	0	0	0	0	0	0	0	0	2	64	0	0	0	0	0	0	0	0	0	0	0	0	0	0	0	0	1	0	0	0	0	0	0	0	0	0	0	0	0	0	0
OTU_18073	0	0	0	0	0	0	1	0	0	0	0	0	4	0	0	0	2	13	1	2	0	0	0	0	0	0	0	0	0	0	0	0	0	0	0	0	0	0	0	0	0	0	0	0	0	0	0	0	0
OTU_304	0	1	0	2	2	0	0	0	3	0	0	0	3	2	0	625	0	0	1	19	0	0	0	0	2	0	0	0	0	0	0	1	0	0	1	4	0	0	28	0	0	0	0	0	3	1	0	0	1
OTU_14938	0	0	0	0	0	0	0	0	0	0	0	0	1	0	4	0	6	0	0	0	0	0	0	0	0	0	0	0	0	0	0	0	0	0	6	1	0	0	0	1	0	0	0	0	0	0	0	0	0
OTU_6865	0	0	0	0	0	0	0	0	0	0	0	0	0	33	0	0	0	0	0	2	0	0	0	0	0	0	0	0	0	0	0	0	0	0	0	0	15	0	0	0	1	0	0	0	0	0	0	0	0
OTU_6864	0	0	0	0	0	0	0	0	0	0	0	0	0	46	1	0	0	0	0	0	0	0	0	0	0	0	0	0	0	0	0	0	0	0	0	0	5	0	0	0	0	0	0	0	0	1	0	0	0
OTU_6867	0	0	0	0	0	0	0	0	4	0	0	0	0	19	0	0	0	0	0	0	0	0	0	0	0	0	0	0	0	0	0	0	0	0	0	0	0	0	0	0	0	0	0	0	0	0	0	0	0
OTU_6866	0	0	0	0	0	0	0	0	0	0	0	0	0	6	3	0	0	0	0	0	0	0	0	0	0	0	0	0	0	0	0	0	0	0	0	0	58	0	0	0	0	0	0	0	0	0	0	1	0
OTU_6861	0	0	0	0	0	0	0	0	1	0	0	0	5	7	3	0	0	0	1	1	1	0	0	0	0	0	0	0	0	0	0	0	0	0	2	5	4	0	0	0	0	0	0	0	0	0	0	0	1
OTU_6863	0	0	0	0	0	0	0	0	0	0	0	0	0	220	1	0	0	0	0	3	0	0	0	0	0	0	0	0	0	0	3	0	0	0	0	0	127	0	0	0	0	0	0	0	0	1	0	1	0
OTU_6862	0	0	0	0	0	1	1	0	0	0	0	12	0	9	0	0	0	0	0	0	2	0	0	0	0	0	1	14	0	0	0	0	7	0	0	0	28	0	0	0	0	0	1	0	0	0	0	0	0
OTU_6869	0	0	0	0	0	0	0	0	0	0	0	0	2	36	0	0	0	0	0	0	0	0	0	0	0	0	1	0	0	0	0	0	0	0	0	0	43	0	0	0	0	0	0	0	0	0	0	0	0
OTU_6868	0	0	0	0	0	0	0	0	0	0	0	0	0	93	0	0	0	0	0	0	0	0	0	0	0	0	0	0	0	0	0	0	0	0	0	0	81	0	0	0	0	0	0	0	0	0	0	0	0
OTU_2524	0	0	0	0	0	0	0	0	0	0	0	0	0	0	0	0	0	0	0	0	0	0	0	0	0	0	0	0	0	0	0	0	0	0	0	0	0	0	0	0	0	0	0	0	0	0	0	0	0
OTU_2525	1	0	0	0	2	3	0	0	0	1	0	0	1	0	2	0	0	76	3	4	0	0	3	3	0	0	0	0	0	1	0	0	0	0	0	0	0	0	0	8	0	3	0	0	0	0	0	0	0
OTU_2526	0	0	0	0	0	0	0	0	0	0	0	0	0	0	0	0	14	0	0	0	0	0	0	0	0	0	0	0	0	0	0	0	0	0	0	0	0	0	0	0	0	0	0	0	0	0	0	0	0
OTU_2527	0	0	0	0	0	0	0	0	0	0	0	0	0	0	0	0	0	0	0	0	0	0	0	0	0	0	0	0	0	0	0	0	0	0	0	0	0	0	0	0	0	0	0	0	0	0	0	0	0
OTU_2520	0	0	0	0	0	0	0	0	1	0	0	0	5	36	15	0	0	0	1	1	0	0	1	0	0	0	0	0	0	0	1	0	0	0	0	1	5	0	0	0	0	0	0	7	0	19	0	0	0
OTU_2521	0	0	0	0	0	0	0	0	0	0	0	0	0	4	2	0	0	0	0	0	0	0	0	0	0	0	0	0	0	0	0	0	0	0	0	0	1	0	0	0	0	0	0	0	0	7	0	0	0
OTU_2522	0	0	0	0	0	0	0	0	0	0	0	0	0	0	0	0	0	0	0	0	0	0	48	0	0	0	0	0	0	0	0	0	0	0	0	0	0	0	0	0	0	0	0	0	0	0	0	0	0
OTU_2523	0	0	0	0	0	0	0	0	34	0	2	0	0	8	2	0	0	0	0	1	1	0	0	0	0	0	0	0	0	1	0	0	0	0	0	136	4	0	5	0	0	0	0	0	0	0	0	0	0
OTU_2528	2	0	0	0	2	1	1	0	0	1	0	3	1	0	1	0	0	62	1	0	0	0	3	4	0	0	0	0	0	1	0	0	0	0	0	0	0	0	0	7	0	0	0	0	1	0	0	0	0
OTU_2529	0	0	0	0	0	0	0	0	2	0	0	0	0	0	0	0	0	0	0	2	0	0	0	0	0	1	0	0	0	0	0	0	18	0	0	0	0	0	0	0	0	0	0	0	0	0	0	0	0
OTU_19808	0	0	0	0	0	0	0	0	0	0	0	0	1	0	1	0	0	2	0	3	0	0	0	0	0	0	0	0	0	0	0	1	0	0	0	6	0	0	0	0	0	0	0	0	0	0	0	0	0
OTU_530	1	6	2	5	3	1	0	0	3	184	0	0	0	0	0	0	3	0	0	0	2	18	0	0	18	0	0	0	0	0	0	0	0	0	0	0	0	0	0	0	0	0	12	25	0	0	0	0	0
OTU_531	0	0	0	0	0	0	0	0	0	0	0	0	0	0	0	0	0	0	0	46	0	0	0	0	0	0	1	1	0	0	0	0	0	0	0	0	0	0	0	0	0	3	0	0	0	0	0	0	58
OTU_532	0	0	0	0	1	0	1	0	0	0	0	0	1	3	0	1	2	0	1	0	0	0	0	0	0	3	0	1	2	1	1	0	1	8	0	0	3	0	3	14	0	2	0	14	0	1	0	17	0
OTU_533	0	0	0	0	15	0	0	0	1	0	1	0	0	0	0	17	2	0	0	9	0	0	0	0	0	0	0	0	0	0	1	0	0	0	0	0	0	0	0	3	0	12	0	0	0	0	0	0	0
OTU_534	0	0	0	0	0	0	0	2	0	0	0	0	0	0	1	0	0	0	0	0	0	0	0	0	0	0	0	0	0	0	0	0	0	0	0	0	0	0	4	2	0	0	0	0	0	0	0	0	0
OTU_536	0	0	0	0	0	0	7	0	0	10	0	1	10	0	0	0	0	24	0	0	1	0	0	0	3	0	501	260	0	0	0	146	505	0	0	47	11	0	6	0	0	0	0	0	0	10	46	111	104
OTU_538	0	0	0	0	0	2	0	0	0	0	0	4	3	0	0	0	0	10	2	0	0	0	0	0	0	0	0	0	681	0	0	0	0	0	0	0	0	0	0	0	0	0	0	0	0	0	0	0	0
OTU_539	0	0	0	0	0	0	0	0	0	0	0	0	0	0	0	0	0	0	0	0	0	0	0	0	0	0	0	0	0	0	0	0	0	0	0	0	0	0	0	0	0	26	0	4	0	0	0	0	0
OTU_8579	0	0	0	0	0	0	0	0	0	0	0	75	0	0	1	0	0	6	1	0	0	0	0	0	0	0	0	0	0	0	0	0	0	0	0	0	0	0	0	0	0	0	0	0	0	0	0	0	0
OTU_8578	0	0	0	0	0	0	0	0	0	0	0	60	13	0	0	0	1	5	2	0	0	0	0	0	0	0	3	3	0	0	0	6	5	71	0	3	1	1	0	2	0	0	0	0	0	0	0	2	1
OTU_8574	0	0	0	0	0	0	0	0	0	0	0	24	0	0	0	0	0	0	0	0	0	0	0	0	0	0	0	0	0	0	0	0	0	0	0	0	0	0	0	0	0	0	0	0	0	0	4	21	2
OTU_8577	0	0	0	0	0	0	0	0	0	0	0	144	0	0	0	0	0	0	1	0	0	0	0	0	0	0	2	0	0	0	0	0	0	0	0	0	0	0	0	0	0	0	0	0	0	0	0	0	0
OTU_8571	0	0	0	0	0	0	0	0	0	0	0	51	1	1	0	0	0	0	0	1	0	0	0	0	0	0	0	0	0	0	0	0	0	0	0	0	1	0	0	0	0	0	0	0	0	0	0	0	0
OTU_8570	0	0	0	0	0	0	0	0	0	0	0	68	0	0	0	0	0	0	0	1	0	0	0	0	0	0	0	0	0	0	0	46	0	0	0	0	0	1	0	0	0	2	0	0	0	0	0	0	0
OTU_8573	14	2	0	2	0	5	0	0	0	4	13	0	0	0	0	0	0	0	0	3	4	0	3	6	1	0	0	0	0	2	0	0	0	0	0	0	0	2	2	0	0	0	0	0	0	0	0	0	0
OTU_8572	0	0	0	0	0	0	0	0	0	0	0	4	1	2	0	0	0	1	0	0	0	0	0	0	0	0	0	0	0	0	0	0	0	14	0	0	0	0	0	0	0	0	0	0	0	0	0	0	0
OTU_28972	0	0	0	0	0	0	0	0	0	0	0	0	0	0	0	0	0	0	0	0	0	0	0	0	0	0	0	0	0	0	0	0	0	0	0	0	0	0	0	0	0	0	2	0	0	0	0	0	0
OTU_9199	0	0	0	0	0	0	0	0	0	0	0	0	0	0	0	0	0	0	0	1	0	0	0	0	0	0	0	0	0	0	0	0	0	0	0	0	0	0	0	13	0	0	0	0	0	0	0	0	0
OTU_1769	0	0	0	0	0	0	0	0	0	0	0	0	0	0	0	0	0	0	0	0	0	0	0	0	0	0	0	0	0	1	0	0	0	0	0	0	0	0	0	8	0	0	0	0	0	0	0	0	0
OTU_1768	0	0	0	0	0	0	0	0	0	0	0	0	0	0	0	0	0	0	0	0	0	0	0	0	0	0	0	0	0	0	0	0	0	0	0	0	0	0	0	0	0	0	0	0	677	0	0	0	0
OTU_1763	0	0	0	0	0	0	0	0	0	0	0	0	0	0	0	0	0	0	0	0	0	0	0	0	3	0	0	0	0	0	0	0	0	0	0	0	0	0	0	0	0	0	73	93	0	0	0	0	0
OTU_1762	0	0	0	0	0	0	0	0	0	0	0	0	0	0	0	0	0	0	0	0	0	0	0	0	0	0	0	0	0	0	0	0	0	0	0	0	0	0	0	358	2	0	0	0	0	0	0	0	0
OTU_1761	0	0	0	0	0	0	0	0	0	0	0	0	0	0	0	0	0	0	0	0	0	0	0	0	0	0	0	0	0	0	0	0	0	0	0	0	0	0	0	0	291	0	0	0	0	0	0	0	0
OTU_1760	0	0	0	0	0	0	0	0	5	0	0	0	54	0	0	5	1	0	0	7	0	0	0	0	1	1	1	1	4	0	34	0	6	0	5	0	5	21	2	0	0	0	0	0	0	3	0	0	0
OTU_1767	0	0	0	0	1	0	0	0	0	0	0	0	0	0	0	0	0	0	1	0	0	0	0	5	0	0	0	0	0	0	0	0	0	0	0	0	0	0	0	0	0	0	0	0	270	2	0	1	0
OTU_1766	0	0	0	0	0	0	0	0	0	0	0	0	0	0	0	0	0	0	0	0	0	0	0	0	0	0	0	0	0	0	0	0	0	0	0	0	0	0	0	0	0	0	102	0	0	0	0	0	0
OTU_1765	2	0	0	0	0	0	0	0	0	0	0	0	1	0	0	0	1	0	0	0	0	0	0	4	0	0	0	1	0	0	0	0	0	0	0	0	0	0	0	0	0	1	0	0	396	0	0	0	0
OTU_1764	0	0	0	0	0	0	0	0	0	0	0	0	0	0	0	0	0	0	0	0	0	0	0	0	0	0	0	0	0	0	0	0	0	0	0	0	0	0	0	0	0	0	107	0	5	0	0	0	0
OTU_9222	0	0	0	0	0	2	0	0	0	0	0	0	0	0	0	0	0	0	0	0	0	0	6	0	0	0	0	0	0	65	0	0	0	0	0	0	0	0	0	0	81	0	3	0	0	0	0	0	0
OTU_9223	3	0	0	2	0	0	0	0	0	1	0	0	1	0	0	0	0	0	0	0	0	0	1	15	0	0	0	0	0	15	0	0	0	0	0	0	0	0	0	0	5	0	1	0	0	0	0	0	0
OTU_6418	0	0	0	0	0	0	0	0	0	1	0	0	0	0	0	0	2	0	0	0	0	0	0	0	0	0	0	0	1	0	0	0	0	0	0	0	0	0	0	0	0	0	0	0	0	0	0	0	0
OTU_6419	0	0	0	0	0	9	0	0	0	0	0	0	0	0	0	0	0	0	0	0	0	0	0	0	0	0	0	0	0	0	0	0	0	0	0	0	0	0	0	0	0	0	0	0	0	0	0	0	0
OTU_6414	0	1	0	0	0	0	0	0	0	1	0	0	0	0	0	0	0	0	0	0	0	0	0	0	0	0	0	0	0	1	0	0	0	0	0	0	0	0	0	0	0	0	0	0	0	0	0	0	0
OTU_6415	0	0	0	1	0	5	0	0	0	32	12	0	0	0	0	0	7	0	0	0	0	0	0	0	0	0	0	0	3	2	0	0	0	0	0	0	0	0	0	2	9	0	0	0	0	0	0	0	0
OTU_6416	0	0	0	0	0	0	4	0	5	0	0	0	4	0	0	1	0	0	0	4	0	0	0	0	0	0	0	1	0	0	4	0	0	0	0	0	0	0	0	0	0	2	11	0	0	0	0	1	0
OTU_6417	0	0	0	0	0	34	0	0	0	0	0	0	0	0	0	0	0	0	1	0	0	0	0	0	0	0	0	0	5	0	0	0	0	0	0	0	0	0	0	0	0	0	0	0	0	0	0	0	2
OTU_6410	0	0	0	0	0	0	0	0	0	0	0	0	0	0	0	0	0	0	0	0	0	0	0	0	0	0	0	0	0	0	0	0	0	0	0	0	0	0	0	0	0	0	0	0	0	0	0	0	0
OTU_6411	0	2	0	1	0	0	0	0	0	0	0	0	1	4	0	0	0	0	0	0	0	0	2	0	0	0	0	0	0	0	0	0	0	0	0	0	3	0	0	0	0	0	0	1	0	0	0	28	0
OTU_6412	0	0	0	0	0	0	0	0	0	0	0	0	0	0	0	0	0	0	0	0	0	0	0	0	0	0	0	0	0	0	0	0	0	0	0	0	0	0	0	0	0	50	0	0	0	0	0	0	0
OTU_6413	0	0	0	0	0	0	0	0	0	0	0	0	1	0	0	1	0	0	0	1	0	0	0	0	0	0	0	0	0	0	0	0	0	0	0	0	0	0	1	0	0	0	0	0	0	0	0	0	0
OTU_20385	0	0	0	0	0	0	0	0	0	0	0	0	0	0	0	0	0	0	0	1	0	0	0	0	0	0	0	2	0	0	0	0	0	0	0	0	0	0	0	0	0	20	0	0	0	5	7	0	0
OTU_20381	0	0	0	0	0	0	0	0	0	0	0	0	0	0	0	0	0	0	0	0	0	0	0	0	0	0	0	0	0	0	0	0	0	1	0	0	0	0	0	3	0	2	0	0	5	2	0	0	0
OTU_20389	1	6	3	0	1	0	0	0	0	0	2	0	0	0	0	0	0	0	0	5	0	0	0	4	2	0	0	0	0	4	0	0	0	0	0	0	0	0	1	0	0	10	0	1	3	0	0	0	0
OTU_5858	0	0	0	0	0	0	0	0	0	0	0	0	0	0	0	0	0	0	0	1	0	0	0	0	0	192	1	0	0	0	0	0	0	0	0	0	0	0	0	0	0	0	0	0	1	0	66	0	0
OTU_5855	1	2	1	0	0	0	0	0	0	0	4	0	4	0	0	0	0	0	0	0	0	0	0	60	0	0	0	0	0	3	0	0	0	0	0	0	0	0	0	0	0	1	0	0	5	0	0	0	0
OTU_5856	7	0	0	0	0	0	0	0	0	0	0	0	0	0	0	0	0	0	0	0	0	0	0	15	0	0	0	0	0	11	0	0	0	0	0	0	0	0	0	0	0	0	19	27	0	0	0	0	0
OTU_5853	0	0	0	0	0	0	0	0	16	0	0	21	0	0	15	3	0	2	2	75	0	0	0	0	0	0	0	0	0	6	0	22	0	0	0	0	0	0	9	0	0	0	0	0	0	0	0	0	0
OTU_5852	0	0	0	0	0	0	0	0	0	0	0	0	0	0	0	0	0	0	0	0	0	0	35	0	0	0	0	0	0	0	3	0	0	0	0	0	2	0	0	0	0	2	0	0	0	0	0	0	0
OTU_13867	0	2	0	0	1	0	0	0	0	0	0	0	1	0	1	0	1	0	0	2	0	0	0	7	0	0	0	0	0	0	1	0	0	0	0	1	0	0	0	0	0	0	0	0	0	0	0	0	0
OTU_13863	0	0	0	0	1	0	0	0	1	0	0	0	1	0	0	0	6	0	0	2	0	0	0	0	0	0	0	1	0	0	3	0	0	0	0	0	0	0	0	0	0	0	0	0	1	0	0	0	0
OTU_13868	0	0	0	0	0	0	0	0	4	0	0	0	0	0	0	0	0	0	0	0	0	0	0	0	0	0	0	0	0	0	0	0	0	0	0	0	0	0	0	0	0	0	0	0	0	0	0	0	1
OTU_13869	0	0	0	0	0	0	0	0	1	0	0	0	0	4	0	0	0	0	1	3	0	0	0	0	0	1	0	0	0	0	3	0	0	0	0	0	0	0	0	1	0	0	0	0	0	0	0	0	1
OTU_8900	0	0	0	0	0	0	0	0	0	0	0	0	1	0	0	0	0	0	0	0	0	0	0	0	0	100	0	0	0	0	0	0	0	0	0	0	0	0	0	0	0	0	0	0	0	5	2	1	0
OTU_8908	0	0	0	0	0	0	0	0	0	0	0	0	0	0	0	0	0	0	0	1	0	0	0	0	0	37	0	0	0	0	0	0	0	0	0	0	0	0	0	0	0	0	0	0	0	0	1	0	0
OTU_8909	0	0	0	0	0	0	0	0	0	0	0	0	0	0	0	0	0	0	0	0	0	0	0	0	0	41	0	0	0	0	0	0	0	0	0	1	0	0	0	0	0	0	0	0	0	0	0	0	0
OTU_275	3	3	3	13	0	0	0	1	1	0	0	0	0	0	0	0	8	0	1	0	0	1	23	8	6	0	0	0	0	24	0	0	0	0	0	0	0	0	0	36	318	0	44	71	0	0	0	0	0
OTU_272	4	0	0	0	0	0	0	0	0	0	0	0	0	0	0	0	26	0	0	0	0	0	0	0	0	0	0	0	0	0	0	0	0	0	0	0	0	31	0	0	0	0	0	0	0	0	0	0	0
OTU_279	1	0	0	0	0	0	0	0	2	0	0	0	12	0	0	0	0	0	0	1	0	0	0	0	0	6	0	0	1	0	59	0	3	1	0	0	6	3	16	0	0	2	12	1	5	1	1	5	0
OTU_25387	1	0	0	0	0	0	0	0	0	0	0	0	0	0	0	0	2	0	0	0	0	0	0	0	0	0	0	0	0	0	1	0	4	0	0	0	0	4	0	0	0	0	0	0	1	0	0	0	1
OTU_25380	0	0	0	0	0	0	0	0	2	0	0	0	2	0	2	1	0	0	0	5	0	0	0	0	0	0	0	0	0	0	14	0	0	0	0	12	0	0	0	0	0	0	0	1	0	0	0	0	0
OTU_16549	0	0	0	0	0	0	9	0	0	0	0	0	0	0	0	0	0	0	1	0	0	0	0	0	0	0	0	0	0	0	0	0	0	0	0	0	0	0	0	2	0	0	0	0	0	0	0	0	0
OTU_16546	0	0	0	0	0	0	264	0	0	0	0	0	0	0	0	0	0	0	0	0	0	0	0	0	0	0	0	0	0	0	0	0	0	0	0	0	0	0	0	0	0	0	0	0	0	0	0	0	0
OTU_11168	0	0	0	0	1	0	112	0	0	0	0	0	0	0	0	0	0	0	1	0	0	0	0	0	0	0	0	7	0	7	0	0	0	0	0	0	0	0	0	0	0	4	0	0	4	0	0	2	0
OTU_11012	0	0	43	0	0	0	0	0	0	0	0	0	0	0	0	0	0	0	0	0	0	0	0	0	0	1	0	0	0	0	0	0	0	0	0	0	0	0	0	0	0	0	0	0	0	0	1	0	0
OTU_11010	10	23	49	1	8	0	0	0	0	0	0	0	0	0	0	0	0	0	0	0	0	0	3	0	22	0	0	0	0	0	0	0	0	0	0	0	0	0	0	0	0	0	0	0	0	0	0	0	0
OTU_26124	0	0	0	0	0	0	0	0	0	0	1	0	0	0	0	0	1	0	0	0	0	0	0	0	0	0	0	0	0	0	0	0	0	0	0	0	0	0	0	0	1	0	0	0	0	0	0	0	0
OTU_17776	0	0	0	0	0	0	0	3	0	0	1	0	0	5	29	0	10	0	0	0	0	0	0	0	0	0	0	0	0	0	0	0	0	0	0	0	1	5	0	0	0	0	0	0	0	0	0	0	0
OTU_24419	0	0	0	0	0	0	0	0	0	0	0	0	0	11	0	0	0	0	0	1	0	0	0	0	0	0	1	1	0	0	0	0	0	0	0	0	8	0	0	0	0	0	0	0	0	0	0	0	0
OTU_24410	0	0	0	0	0	0	0	0	0	0	0	0	0	9	6	1	0	0	0	1	0	0	0	0	0	0	0	0	0	0	0	0	0	0	1	0	3	0	0	0	0	0	0	0	0	0	0	0	0
OTU_14795	0	0	0	0	0	0	0	0	0	0	0	0	0	0	0	0	0	0	0	0	0	0	0	0	0	0	0	0	0	0	0	0	0	0	0	0	0	0	0	0	0	0	0	0	0	0	0	0	0
OTU_13418	0	0	0	0	0	0	0	0	0	0	0	8	0	0	0	0	0	0	0	0	0	0	0	0	0	0	0	0	0	0	0	1	0	3	0	0	0	0	0	0	0	0	0	0	0	0	0	0	0
OTU_13417	0	0	0	0	0	0	0	0	0	0	0	12	0	1	0	0	0	0	0	2	0	0	0	0	0	0	0	0	0	0	0	0	0	0	0	0	1	0	0	0	0	0	0	0	0	0	0	0	0
OTU_13416	0	0	0	0	0	0	0	0	0	0	0	0	0	0	0	0	0	0	0	0	0	0	0	0	0	0	0	0	0	0	0	0	0	0	0	0	0	0	0	0	0	0	0	0	0	0	0	0	0
OTU_13413	0	0	0	0	0	0	0	0	0	0	0	2	0	1	0	0	0	0	0	0	0	0	0	0	0	0	0	0	0	0	0	0	0	0	0	0	0	0	0	0	0	0	0	0	0	0	12	2	15
OTU_10858	0	0	0	0	0	0	0	0	0	0	0	0	0	1	0	0	0	0	0	1	2	0	0	0	0	0	0	0	0	0	0	0	0	0	0	0	2	0	0	0	0	0	0	0	1	0	0	0	0
OTU_10854	0	0	0	0	0	0	0	0	0	0	0	0	0	0	0	0	0	0	0	0	0	0	0	0	0	0	0	0	0	0	0	0	0	0	0	0	0	0	0	0	0	0	0	0	0	0	0	0	0
OTU_10856	0	0	0	0	0	0	0	0	0	0	0	0	0	0	0	0	0	0	0	3	0	0	0	0	0	0	0	0	0	0	0	0	0	0	0	0	0	0	0	0	0	9	0	0	0	0	0	0	0
OTU_10851	0	0	0	0	0	0	0	0	0	0	0	0	0	0	0	0	0	0	0	15	0	0	0	0	0	0	0	0	0	0	0	0	0	0	0	0	0	0	0	0	0	0	0	0	0	0	0	0	0
OTU_10852	0	0	0	0	0	0	2	0	0	0	0	0	0	0	0	0	0	0	2	1	0	0	0	0	0	0	2	0	0	0	0	1	0	0	0	0	0	0	0	0	0	7	0	1	0	0	0	3	6
OTU_10853	0	0	0	0	0	0	0	0	0	0	0	0	0	0	0	0	0	0	0	0	0	0	0	0	0	0	0	0	0	0	0	0	0	0	0	0	0	0	0	0	0	0	0	0	0	0	0	0	0
OTU_4272	0	0	0	0	0	0	0	0	0	0	0	0	0	0	0	0	0	0	0	0	0	0	0	0	0	0	0	0	0	0	0	0	0	0	0	0	0	0	0	0	0	0	0	0	0	0	0	0	0
OTU_4273	0	0	0	0	0	0	0	0	0	0	0	0	0	0	0	0	0	0	0	0	0	0	0	0	0	0	0	0	0	0	0	0	0	0	0	0	0	0	0	0	0	0	0	0	0	0	0	0	0
OTU_4270	0	0	0	0	0	0	0	0	0	0	0	0	0	0	0	0	0	0	0	0	0	0	0	0	0	0	0	0	0	0	0	0	0	0	0	0	0	0	0	0	0	0	0	0	0	0	0	0	0
OTU_4271	353	0	2	0	7	0	3	0	0	0	0	0	0	0	0	0	0	0	5	2	9	7	0	7	0	0	0	0	0	0	0	0	0	0	0	0	0	3	6	0	0	0	0	0	0	0	0	0	0
OTU_4276	0	0	0	0	0	22	0	0	0	0	0	0	0	0	0	0	0	0	2	0	0	0	0	0	0	0	0	0	5	0	0	0	0	0	0	0	0	0	0	7	37	0	0	0	0	0	0	0	0
OTU_4277	18	4	45	10	3	0	1	0	7	1	6	0	0	0	0	0	13	0	44	5	230	19	4	5	12	1	0	0	0	5	0	0	0	0	0	0	0	0	13	0	2	7	3	57	0	1	0	0	0
OTU_4274	0	0	0	0	0	0	0	0	0	0	0	0	0	0	0	0	0	0	0	0	0	0	3	0	0	0	0	0	0	0	0	0	0	0	0	0	0	0	0	0	0	0	0	0	0	0	0	0	0
OTU_4275	0	0	0	86	0	0	0	0	0	0	0	0	0	0	0	0	0	0	0	0	0	0	1	0	0	0	0	0	0	0	0	0	0	0	0	0	0	0	0	0	0	0	0	9	0	0	0	0	0
OTU_4278	0	0	0	0	1	13	1	0	0	0	0	0	0	0	0	0	0	0	2	0	0	0	1	0	0	0	0	0	1	1	0	0	0	0	0	0	0	0	0	1	0	0	0	0	0	0	0	0	0
OTU_4279	0	0	143	0	0	0	0	0	0	0	0	0	0	0	0	0	0	0	0	0	0	0	0	0	0	0	0	0	0	0	0	0	0	0	0	0	0	0	0	0	0	0	0	0	0	0	0	0	0
OTU_19488	0	0	0	0	0	0	1	0	0	0	0	3	3	0	0	0	0	11	0	2	0	0	0	0	0	3	0	10	0	0	0	0	10	1	0	0	0	6	0	0	0	0	0	0	0	0	3	0	1
OTU_19489	0	0	0	0	0	0	0	0	0	0	0	8	1	0	0	0	0	2	0	0	0	0	0	0	0	0	0	0	2	0	0	0	204	5	7	0	0	35	0	0	0	0	0	0	0	0	0	0	0
OTU_4106	0	0	0	0	0	0	0	0	0	0	0	1	0	0	0	0	0	0	0	0	0	0	0	0	0	0	1	0	1	0	0	0	0	0	0	0	0	0	0	0	0	0	0	0	0	0	0	4	0
OTU_4107	0	0	0	0	0	0	0	0	0	0	0	0	0	0	0	0	0	5	0	0	0	0	0	0	0	0	0	0	0	0	0	0	0	0	0	0	0	0	0	0	0	0	0	0	0	0	0	0	0
OTU_2712	0	0	0	0	0	0	0	0	0	0	0	0	0	0	0	0	0	0	0	0	0	0	0	0	0	0	0	0	0	0	0	0	0	0	0	0	0	0	0	0	0	0	0	0	0	0	0	0	0
OTU_7946	0	0	0	0	0	0	4	0	0	0	0	0	0	0	0	0	0	0	0	0	0	0	0	0	0	0	0	0	0	2	0	0	0	0	0	0	0	0	0	0	0	0	0	0	0	0	0	0	0
OTU_7941	0	0	1	0	0	0	0	0	18	0	0	0	1	1	0	0	0	0	0	8	0	0	0	0	0	1	4	1	0	0	5	27	0	0	0	0	18	0	0	0	0	0	0	4	0	0	0	5	2
OTU_2716	0	0	0	0	2	0	0	0	0	6	0	0	0	0	0	0	1	0	0	0	0	0	0	0	0	0	0	0	0	10	0	0	0	0	0	0	0	0	1	2	2	0	0	0	0	0	0	0	0
OTU_1352	0	0	0	0	0	0	0	0	1	0	0	0	1	0	2	3	0	1	0	2	0	0	0	0	0	0	0	0	0	0	0	0	0	0	0	3	0	0	0	0	0	0	0	0	0	1	0	0	0
OTU_1353	0	0	0	0	0	0	0	0	0	0	0	0	0	0	0	0	0	0	0	0	0	0	0	0	0	0	0	0	0	0	0	5	0	1	0	0	0	0	0	0	0	0	0	0	0	0	0	0	0
OTU_1350	0	0	0	0	0	0	0	0	0	0	0	0	0	0	0	0	0	0	0	0	0	0	0	0	0	0	0	0	0	0	0	0	0	0	0	0	0	0	0	9	0	0	0	0	0	0	0	0	0
OTU_1351	0	0	0	0	0	0	2	0	0	0	0	0	0	0	0	0	0	0	0	0	0	0	0	0	0	0	0	0	0	0	0	0	0	0	0	0	0	0	0	0	0	0	0	0	0	0	0	0	0
OTU_1356	0	0	0	0	0	0	0	0	0	0	0	0	0	0	0	0	0	0	0	0	4	0	0	0	0	0	0	0	0	0	0	0	1	0	0	0	0	0	0	0	0	0	42	0	0	0	0	0	0
OTU_1357	0	0	0	0	0	0	0	0	0	0	0	0	0	0	0	0	0	0	0	0	0	0	0	11	1	0	0	0	0	0	0	0	0	0	0	0	0	0	0	0	0	0	0	0	0	0	0	0	0
OTU_1354	0	0	0	0	0	0	0	0	0	0	0	0	0	0	0	0	0	0	0	1	0	0	0	0	0	0	0	0	0	0	0	0	0	0	0	0	0	0	0	0	0	0	0	0	0	0	0	0	5
OTU_1355	0	0	0	0	0	0	0	0	0	0	0	0	0	0	0	0	0	0	0	3	0	0	0	0	0	0	0	0	0	0	0	0	0	0	0	0	0	0	0	0	0	0	0	0	0	0	0	0	0
OTU_1358	0	0	0	0	0	0	0	0	0	0	0	0	0	0	0	2	0	0	0	0	0	0	0	0	0	0	0	0	0	0	0	0	0	0	0	0	0	0	12	0	0	0	0	0	0	0	0	0	0
OTU_1359	1	1	1	6	0	0	0	0	0	0	0	0	0	0	0	0	0	0	0	0	0	0	1	143	0	0	0	0	0	6	0	0	0	0	0	0	0	0	0	0	6	0	1	4	0	0	0	0	0
OTU_7215	0	0	0	0	0	0	0	0	0	0	0	0	1	2	40	0	10	16	0	0	0	0	0	0	0	0	0	0	0	0	0	1	6	0	0	0	2	83	0	0	0	0	0	0	0	0	0	0	0
OTU_7217	0	0	0	0	1	0	0	0	0	0	0	0	2	0	0	7	0	0	0	1	0	0	2	0	0	0	0	0	0	0	0	0	5	0	5	0	0	0	42	0	0	0	0	0	0	1	0	0	0
OTU_7216	0	0	0	0	0	0	0	0	0	0	0	0	0	0	0	0	0	0	1	3	0	0	0	0	0	0	0	0	0	0	1	0	0	0	0	1	1	0	5	0	0	0	0	0	0	0	0	0	0
OTU_7210	0	0	0	0	0	0	0	0	0	0	0	0	0	0	0	0	0	1	0	0	0	0	0	0	0	0	0	0	5	0	0	0	38	0	2	0	0	23	1	0	0	0	0	0	0	0	0	0	0
OTU_7212	0	0	0	0	0	0	0	0	0	0	0	0	0	0	2	0	0	0	0	0	0	0	0	0	0	0	0	0	0	0	0	0	22	0	3	0	0	57	0	0	0	0	0	0	0	0	0	0	0
OTU_7219	0	0	0	0	0	0	0	0	0	0	0	0	1	0	0	9	0	0	0	5	0	0	0	0	0	0	0	2	0	0	0	0	0	0	0	0	0	0	72	0	0	0	0	0	0	0	0	2	5
OTU_7218	0	0	0	0	0	0	0	0	0	0	0	0	0	0	0	1	0	0	0	1	0	0	0	0	0	2	1	18	0	0	0	0	0	0	0	0	0	0	54	0	0	0	0	0	1	6	0	2	0
OTU_21678	0	0	0	0	0	0	0	0	4	0	0	0	1	0	0	1	0	0	0	17	0	0	0	0	0	0	0	8	0	0	6	0	0	0	0	1	0	0	1	0	0	0	0	5	0	0	0	0	1
OTU_21670	0	0	0	0	0	0	0	0	1	0	0	0	0	0	0	0	0	0	1	0	0	0	0	0	0	0	0	0	0	0	0	0	0	0	0	0	0	0	0	0	0	0	0	0	0	0	0	4	1
OTU_21674	0	0	0	0	0	0	4	1	3	0	0	15	0	1	0	0	0	0	0	17	5	0	0	0	0	1	0	12	1	0	0	0	0	0	0	0	2	0	0	0	0	0	1	0	0	16	96	0	29
OTU_2199	0	0	0	0	0	0	0	0	0	0	0	0	1	1	14	18	13	9	0	4	0	0	0	0	0	0	0	8	0	0	1	0	6	0	0	0	0	12	0	0	0	0	5	0	0	0	0	0	0
OTU_2198	0	0	0	0	0	0	1	0	0	0	0	0	1	0	0	0	0	0	0	1	0	0	0	0	0	0	0	0	0	0	0	0	4	0	0	0	0	3	0	0	0	0	0	0	0	0	0	0	0
OTU_2191	0	0	1	2	0	0	0	0	0	0	2	0	0	0	0	0	2	0	0	0	0	0	24	9	0	0	0	0	0	0	0	0	0	0	0	0	0	0	0	0	0	3	15	32	0	0	0	0	0
OTU_2190	0	0	0	0	0	0	0	0	0	0	0	0	0	0	0	0	0	0	0	0	0	0	0	0	0	0	0	0	0	0	0	0	0	0	0	0	0	1	0	0	0	0	0	0	0	0	0	0	0
OTU_2193	0	0	0	0	0	0	0	0	0	0	0	0	1	0	0	6	0	0	1	0	0	0	0	0	0	0	0	0	6	0	0	0	0	0	0	0	0	0	1	0	0	0	0	0	0	0	0	4	0
OTU_2192	0	0	0	0	0	0	0	0	8	0	0	0	3	0	0	0	0	0	0	0	0	1	0	0	0	0	0	0	0	0	16	0	0	0	0	0	0	0	0	0	0	0	0	0	0	0	0	0	1
OTU_2195	0	0	0	0	0	0	0	0	0	0	0	0	0	0	1	0	0	0	0	0	0	0	0	0	0	0	0	0	0	0	0	0	0	0	0	0	0	0	0	0	0	0	0	0	0	0	0	0	0
OTU_2194	3	0	0	0	0	0	0	0	1	0	0	0	0	0	0	0	0	0	0	0	0	0	0	0	0	0	0	0	0	0	0	0	0	0	0	0	0	0	0	0	0	0	0	0	6	0	0	0	0
OTU_2197	0	0	3	2	0	4	0	0	0	2	21	0	0	2	6	2	0	0	0	0	0	0	0	0	0	0	0	0	0	0	0	3	0	0	0	8	0	0	2	0	0	0	0	0	0	5	0	0	0
OTU_2196	0	0	0	0	1	3	0	0	0	0	2	0	0	0	0	0	1	0	0	0	0	0	14	0	0	0	0	0	0	1	0	0	0	0	0	0	0	0	0	1	0	1	0	0	0	0	0	0	0
OTU_19053	0	0	0	1	0	0	2	0	0	0	0	0	0	0	0	0	0	0	5	0	0	0	0	0	0	0	0	0	0	12	0	0	0	0	0	0	0	0	0	4	0	9	0	0	0	0	0	0	0
OTU_19051	0	0	0	0	0	0	0	0	0	0	0	0	0	1	0	0	0	0	0	0	0	0	0	5	0	0	0	0	0	13	0	0	0	0	0	0	1	0	0	0	0	1	0	0	0	0	0	0	0
OTU_7967	0	0	0	4	0	0	0	0	0	0	0	0	0	0	0	0	3	0	0	0	0	0	0	0	0	0	0	0	6	0	0	0	0	0	0	0	0	0	0	0	0	0	0	0	0	0	0	0	0
OTU_7966	0	0	2	0	3	0	1	0	5	0	0	5	11	0	0	0	0	0	0	8	0	0	3	0	0	0	0	4	0	0	11	0	0	0	0	0	0	0	0	0	0	4	0	7	1	2	0	0	0
OTU_7964	0	0	0	0	0	0	0	2	0	0	2	0	0	0	0	0	0	0	0	0	0	0	0	0	0	0	0	0	0	0	0	0	0	0	0	0	0	0	0	0	0	0	0	0	0	0	0	0	0
OTU_7961	0	0	0	0	0	0	0	0	0	0	0	0	0	0	0	0	3	0	0	0	0	0	1	0	0	0	0	0	0	0	0	0	0	0	0	0	0	0	0	0	0	0	0	0	0	0	0	0	0
OTU_7969	0	0	0	0	0	0	0	0	0	0	0	0	0	0	0	0	0	0	0	0	0	0	0	0	0	0	0	0	0	0	0	0	0	0	0	0	0	0	0	0	0	0	0	0	0	0	0	0	0
OTU_3248	0	0	0	0	0	0	4	0	0	0	0	0	2	0	0	0	0	16	2	2	0	0	0	0	0	0	0	0	0	0	0	0	0	1	0	0	0	0	0	0	0	0	0	0	0	0	0	0	0
OTU_3249	0	0	0	0	0	0	0	0	0	0	0	0	0	0	0	0	0	0	0	2	0	0	0	0	0	0	0	1	3	0	0	0	0	0	0	0	0	0	17	0	0	75	2	0	0	2	0	0	1
OTU_8298	0	0	0	0	0	0	0	0	0	0	0	0	0	1	0	1	0	0	0	0	0	0	0	3	0	0	0	0	0	0	0	0	0	0	0	0	1	1	0	0	0	0	0	0	0	0	0	0	0
OTU_12007	2	0	0	0	5	3	0	0	0	1	0	0	0	0	0	0	0	0	0	0	0	1	0	0	20	0	0	0	0	0	0	0	0	0	0	0	0	0	0	0	0	0	0	0	0	0	0	0	0
OTU_8294	0	0	0	10	0	0	0	0	0	0	0	0	0	0	0	0	0	0	0	0	0	0	0	0	0	0	0	0	0	0	0	0	0	0	0	0	0	0	0	0	0	1	0	0	0	0	0	0	0
OTU_8296	0	0	0	0	0	0	0	0	0	0	0	0	0	0	0	5	0	0	0	1	0	0	0	4	0	0	0	0	0	0	0	0	0	0	0	0	0	0	1	0	0	0	0	0	0	0	0	0	0
OTU_8297	0	0	0	0	0	0	0	0	0	0	0	0	0	1	6	0	0	0	0	0	0	0	0	0	0	0	0	0	0	0	0	0	0	6	0	0	0	1	0	0	0	0	0	0	0	0	0	0	0
OTU_3246	0	0	0	0	0	0	0	0	0	0	0	0	0	0	0	59	0	1	0	0	0	0	0	0	0	0	0	0	0	0	0	0	0	0	2	0	0	0	0	0	0	0	0	0	0	0	0	0	0
OTU_3247	0	0	0	0	1	0	0	0	0	0	0	0	0	0	6	79	0	0	0	0	0	0	0	0	0	0	0	0	0	0	0	0	0	0	0	0	0	0	1	0	0	0	0	0	0	0	0	0	0
OTU_8292	0	0	0	0	0	0	0	0	0	0	0	0	1	1	2	0	0	0	0	1	0	0	0	0	0	0	0	0	0	0	1	0	0	0	0	0	0	0	0	0	0	0	0	0	0	0	0	0	0
OTU_3245	0	0	0	0	0	0	0	0	0	0	0	0	0	0	0	0	0	94	0	0	0	0	0	0	0	0	0	0	0	0	0	0	0	0	0	0	0	0	0	0	0	0	0	0	0	0	0	0	0
OTU_709	1	41	460	24	2	0	0	0	2	71	87	0	0	0	0	0	22	0	0	0	0	0	45	26	9	0	0	0	0	0	0	0	0	0	0	0	0	0	0	0	10	8	2	29	0	0	0	0	0
OTU_708	0	0	0	0	0	0	0	0	0	0	0	0	1	0	0	0	0	0	1	1	0	0	0	0	0	0	0	0	0	0	0	0	0	0	0	0	0	0	9	0	0	10	0	0	0	0	0	0	0
OTU_707	3	0	0	5	3	0	33	1	0	0	0	0	2	0	0	0	0	0	2	0	0	0	0	0	0	0	0	4	2	40	0	0	0	0	0	0	0	0	0	0	0	0	0	0	0	0	0	2	33
OTU_706	0	0	0	0	0	0	0	0	0	0	0	0	0	0	0	0	0	0	0	0	0	0	0	0	0	0	0	0	0	0	0	0	0	0	0	0	0	0	0	0	0	0	0	1	0	0	11	4	0
OTU_705	0	0	0	0	0	0	0	0	2	0	0	0	0	0	0	0	0	0	0	0	0	0	0	0	0	0	0	0	0	0	0	0	0	0	0	0	0	0	0	0	0	0	0	0	1	0	0	0	0
OTU_704	0	0	0	0	0	0	0	0	0	2	4	1	0	10	0	0	0	0	0	0	0	0	2	0	1	0	0	0	0	0	1	0	3	0	0	0	27	0	0	0	7	0	0	0	2	1	0	2	0
OTU_703	0	0	0	0	0	0	0	0	0	1	0	0	0	0	0	0	0	0	0	0	0	0	0	0	0	0	0	0	0	0	0	11	0	0	0	0	0	0	0	0	0	0	0	0	0	0	0	0	1
OTU_702	0	0	0	0	0	0	0	0	0	0	0	448	0	5	0	0	0	0	5	1	0	0	1	0	0	0	0	0	0	0	0	37	1	4	0	0	10	0	0	0	0	0	0	0	0	0	0	0	0
OTU_701	0	0	0	0	0	0	0	0	8	0	0	0	0	1	0	0	0	0	3	0	0	0	0	0	0	0	0	0	0	0	0	0	0	0	0	0	0	0	0	0	0	0	0	0	0	0	0	0	0
OTU_700	0	0	0	0	0	0	0	0	0	0	0	0	0	0	0	0	0	0	0	0	0	0	0	4	0	0	0	0	0	182	0	0	0	0	0	0	0	0	0	0	0	0	0	0	0	0	0	0	0
OTU_225	0	0	0	0	0	0	0	0	0	0	0	0	0	0	0	0	0	0	0	0	0	0	0	0	0	0	0	0	0	0	0	0	0	0	0	0	0	0	0	0	0	0	0	0	0	0	0	0	0
OTU_8439	0	0	0	0	0	0	33	0	0	0	0	0	1	0	0	0	0	2	0	0	0	0	0	0	0	0	0	0	0	0	0	0	0	0	0	0	0	0	0	0	0	0	0	0	0	0	0	0	0
OTU_8431	0	0	0	0	0	0	52	1	0	0	0	1	26	0	0	0	0	19	1	0	0	0	0	0	0	0	8	3	1	5	0	0	3	0	6	10	2	0	0	1	0	0	0	0	0	0	0	1	0
OTU_8433	0	0	0	0	0	0	26	0	0	0	0	0	4	0	0	0	1	2	2	1	0	0	0	0	0	0	0	0	0	0	0	0	0	0	0	0	0	0	0	0	0	0	0	0	0	0	0	1	10
OTU_8434	0	0	0	0	0	0	30	0	0	0	0	0	6	0	0	0	0	2	0	5	0	0	0	0	0	0	0	0	0	0	0	0	0	0	1	0	0	0	0	0	0	0	0	0	0	0	0	0	1
OTU_8435	0	0	0	0	0	0	88	0	0	0	0	0	4	0	0	0	0	1	0	0	0	0	0	0	0	0	0	1	0	6	0	0	0	0	0	3	0	0	0	0	0	0	0	0	0	0	0	0	0
OTU_8437	0	0	0	0	0	0	10	0	0	0	0	0	0	0	0	0	0	0	1	0	0	0	0	0	0	0	0	0	0	3	0	0	0	0	0	1	0	0	0	0	0	0	0	0	0	0	0	0	1
OTU_29258	0	0	0	0	0	0	0	0	0	1	0	0	0	0	0	0	0	0	0	0	0	0	0	0	0	0	0	0	0	0	0	0	0	0	0	0	0	0	0	0	0	0	0	0	0	0	0	1	0
OTU_4739	0	0	0	0	0	0	0	0	1	0	0	0	10	0	2	0	0	0	0	0	0	0	0	0	0	0	0	0	0	0	0	0	0	0	0	1	0	0	0	0	0	0	0	0	0	0	0	0	0
OTU_4738	0	0	1	0	0	0	0	0	0	0	1	0	0	2	6	0	0	0	0	0	2	0	8	0	1	0	0	0	0	0	0	0	0	1	0	26	5	4	0	0	0	0	1	1	0	1	0	0	0
OTU_9529	0	0	0	0	0	0	0	0	0	0	0	0	0	0	0	0	0	0	0	0	0	0	0	0	0	0	0	0	0	0	0	0	0	0	0	0	0	0	0	0	0	0	0	0	0	0	0	5	2
OTU_4733	0	0	0	0	0	0	0	0	4	0	0	0	0	0	0	0	0	0	0	0	0	0	0	0	0	0	0	0	0	0	0	0	0	0	0	5	0	0	0	0	0	0	0	0	0	0	0	0	0
OTU_4732	0	0	0	0	0	0	1	0	5	0	0	0	30	11	5	9	0	0	0	3	0	0	0	0	0	0	0	0	0	0	35	0	0	0	0	15	2	0	0	0	0	0	2	0	0	0	0	0	0
OTU_4731	0	0	0	0	0	0	0	0	3	0	0	0	5	0	1	0	0	0	0	0	0	0	0	0	0	0	0	0	0	0	0	0	0	0	0	0	0	0	0	0	0	0	0	0	0	0	0	0	0
OTU_4730	0	0	0	0	0	0	0	0	1	0	0	0	0	0	2	0	0	0	0	1	0	0	0	0	0	0	0	0	0	0	0	0	0	0	0	0	0	0	0	0	0	0	0	0	0	0	0	0	0
OTU_4737	0	0	0	0	0	0	0	0	10	0	0	0	0	2	0	0	0	0	0	0	0	0	0	0	0	0	0	0	0	0	1	0	0	0	0	0	1	0	0	0	0	0	0	0	0	0	0	0	0
OTU_9520	0	0	0	0	0	0	0	0	0	0	0	0	0	0	0	0	0	0	1	1	0	0	0	0	0	0	0	0	0	0	0	0	0	0	0	1	0	0	0	0	0	0	0	0	0	1	0	2	0
OTU_4735	0	0	0	0	0	0	0	0	12	0	0	0	1	1	0	0	0	0	0	0	0	0	0	0	0	0	0	0	0	0	0	0	0	0	0	0	0	0	0	0	0	0	0	0	0	0	0	0	0
OTU_4734	0	0	0	0	0	0	0	0	0	0	0	0	0	0	1	0	0	0	0	0	0	0	0	0	0	0	0	0	0	0	0	0	0	0	0	1	0	0	0	0	0	0	0	0	0	0	0	0	0
OTU_24161	0	0	0	0	0	0	0	0	0	0	0	3	0	0	0	0	0	0	0	0	0	0	0	0	0	0	0	0	0	0	0	0	1	0	0	0	0	0	0	0	0	0	0	0	0	0	0	0	0
OTU_20888	0	0	0	0	0	0	0	0	0	0	0	0	0	0	0	0	0	0	0	4	0	0	0	0	0	0	0	1	0	0	0	0	0	0	0	0	0	2	0	0	0	1	0	4	8	0	0	0	0
OTU_5959	0	0	0	0	0	0	0	0	1	0	0	0	2	1	13	1	0	0	0	1	0	0	0	0	0	0	0	0	0	0	0	0	0	0	0	1	1	0	0	0	0	0	0	0	0	3	0	0	0
OTU_5951	0	0	0	0	0	0	0	0	28	0	0	0	0	0	1	0	0	0	0	1	0	0	0	0	0	0	0	0	0	0	0	0	0	0	0	31	0	0	0	0	0	0	0	0	0	5	0	1	0
OTU_5952	0	0	0	0	0	0	0	0	18	0	0	0	6	3	3	1	0	0	0	1	0	0	0	0	0	0	0	0	0	0	0	0	0	0	0	18	0	0	1	0	0	0	0	0	0	5	0	0	0
OTU_5953	0	0	0	0	0	0	0	4	0	0	0	1	0	0	0	0	0	0	0	0	0	0	0	0	0	0	0	0	0	0	0	1	52	0	0	0	0	0	0	0	0	0	0	0	0	2	0	0	0
OTU_5955	0	0	0	0	0	0	0	0	5	0	0	0	0	1	18	0	0	0	0	4	0	0	0	0	0	0	0	0	0	0	0	0	0	0	0	1	0	0	0	0	0	0	0	0	0	7	0	0	0
OTU_5956	1	0	2	0	1	0	5	0	0	0	0	3	0	18	2	1	0	0	0	0	1	0	6	0	0	0	1	6	0	0	6	0	1	0	1	0	104	1	0	0	0	2	0	0	9	0	0	2	0
OTU_5957	0	0	0	0	0	0	0	0	0	0	0	0	3	3	1	0	0	0	0	0	0	0	2	0	0	0	3	0	0	0	0	1	0	0	0	0	22	1	0	0	0	0	0	0	0	0	0	0	0
OTU_6609	0	0	0	0	0	0	0	0	0	0	0	0	0	0	0	0	0	0	0	0	0	0	0	0	0	0	0	0	0	0	0	0	0	1	1	0	0	0	0	0	0	0	0	0	0	0	0	0	0
OTU_6608	0	0	0	0	0	0	0	0	0	0	0	0	0	0	0	0	0	0	0	0	0	0	0	0	0	0	0	0	0	0	0	0	0	0	0	0	0	0	0	3	0	0	0	0	0	0	0	0	0
OTU_6605	0	0	0	0	0	0	0	0	0	0	0	0	0	0	0	0	0	0	0	0	0	0	0	0	0	0	0	0	0	0	0	0	0	0	0	0	0	0	0	0	0	0	0	0	0	0	0	0	0
OTU_6607	0	0	0	0	0	0	0	0	0	0	0	0	0	0	0	0	16	0	0	0	0	0	0	0	0	0	0	0	0	0	2	0	0	0	0	0	0	0	0	0	0	0	0	0	0	0	0	0	0
OTU_6606	0	0	0	0	0	0	0	0	0	0	0	0	0	0	0	0	0	0	0	0	0	0	0	0	0	0	0	0	0	0	0	0	0	0	0	0	0	0	0	0	0	5	0	0	0	0	0	0	0
OTU_6600	0	0	0	0	0	0	0	0	0	0	0	0	0	0	1	2	0	0	0	1	0	0	0	0	0	0	0	0	0	0	0	0	0	0	0	0	0	0	0	0	0	0	3	0	0	0	0	0	0
OTU_6603	0	0	0	0	0	0	0	0	0	0	0	0	0	0	0	0	0	0	0	0	0	0	0	0	0	0	0	0	0	0	0	0	0	0	0	0	0	0	0	0	0	0	0	0	1	0	0	0	0
OTU_6602	0	0	0	0	0	0	0	0	0	0	0	0	0	0	0	6	0	0	0	0	1	0	0	0	0	0	0	0	0	0	0	0	0	0	0	0	0	0	0	0	0	0	5	0	0	0	0	0	0
OTU_15824	0	0	0	0	0	0	0	0	1	0	0	0	3	0	0	0	0	0	0	0	0	0	0	5	0	0	0	0	0	0	1	0	0	0	0	0	0	0	0	0	0	0	0	0	0	0	0	0	0
OTU_15821	0	0	0	0	0	0	0	0	0	0	0	0	0	0	8	3	0	0	0	1	0	0	0	0	0	0	0	0	0	0	6	0	0	0	0	0	0	0	0	0	0	2	0	0	1	0	0	0	1
OTU_20262	0	0	0	0	0	0	0	0	2	0	0	0	0	0	0	0	0	0	1	2	0	0	0	1	0	0	0	0	0	0	1	0	0	0	0	0	0	0	0	0	5	1	3	10	0	0	0	0	0
OTU_20263	0	0	0	0	0	0	0	0	0	0	0	0	0	0	0	0	0	0	0	0	0	0	12	0	0	0	0	0	0	0	0	0	0	0	0	0	0	0	0	0	26	0	5	0	0	0	0	0	0
OTU_7557	0	0	0	0	0	0	2	0	0	0	0	8	3	5	0	0	0	1	2	1	0	0	0	0	0	0	0	0	0	0	0	0	0	1	0	0	0	0	1	2	0	0	0	0	0	0	0	12	5
OTU_7555	0	0	0	0	0	0	1	0	0	0	0	4	3	0	0	0	1	0	0	0	0	0	0	0	0	0	0	0	0	0	1	0	0	1	0	0	0	0	0	2	0	0	0	0	0	0	0	3	2
OTU_7552	0	0	0	0	0	0	0	0	0	0	0	11	0	0	0	0	0	0	3	1	0	0	0	0	0	0	0	0	0	0	0	0	0	3	0	0	0	0	0	0	9	0	2	0	0	0	0	0	0
OTU_7551	0	0	0	0	0	0	0	0	0	0	0	12	0	0	0	0	0	0	2	0	0	0	0	0	0	0	1	0	0	0	0	0	0	45	0	0	0	0	0	0	0	0	0	0	0	0	0	0	0
OTU_12217	0	0	0	0	0	0	0	0	0	0	0	0	0	0	0	0	0	0	0	0	0	0	0	0	0	0	0	0	0	21	0	0	0	0	0	0	0	0	0	0	0	0	0	0	0	0	0	0	0
OTU_12211	0	0	1	2	0	0	0	0	0	0	3	0	0	0	0	0	0	0	0	0	0	0	4	8	0	0	0	0	0	5	0	0	0	0	0	0	0	0	0	23	0	2	0	0	0	0	0	0	0
OTU_17535	0	0	0	0	0	0	0	0	0	0	0	0	0	39	0	0	0	0	0	0	0	0	0	0	0	0	0	0	0	0	0	0	0	0	0	0	36	1	0	0	0	0	0	0	0	0	0	0	0
OTU_28394	0	3	0	0	0	0	0	0	0	0	0	0	0	0	0	1	0	0	0	0	0	0	0	0	0	0	0	0	0	3	1	0	0	0	0	0	0	0	1	0	0	1	0	1	0	0	0	0	0
OTU_24993	0	0	0	0	0	0	0	0	0	3	0	0	0	0	0	0	0	0	0	3	0	0	0	0	0	0	0	20	0	0	1	108	0	0	0	0	0	0	0	0	0	9	0	0	0	0	0	0	0
OTU_24990	0	0	0	0	0	0	0	0	0	0	0	0	0	0	0	0	0	0	0	0	0	0	0	0	0	0	0	0	0	0	0	0	0	0	0	0	0	0	0	0	0	0	0	3	0	0	0	0	0
OTU_28643	0	0	0	0	0	0	0	0	0	0	0	0	0	0	0	1	0	0	0	0	0	0	0	0	0	0	0	0	0	0	2	0	0	0	0	0	2	0	0	0	0	0	1	0	0	0	0	0	0
OTU_16669	0	0	0	0	0	0	2	5	0	0	0	29	0	0	0	0	0	0	0	0	0	0	0	0	0	3	7	1	1	0	0	1	38	0	0	0	1	11	1	0	0	0	0	0	0	0	0	5	0
OTU_16668	0	0	0	0	0	0	0	37	0	0	0	0	0	0	0	0	0	0	0	0	0	0	0	0	0	0	0	0	0	0	0	0	0	0	0	0	0	0	0	0	0	0	0	0	0	0	0	0	0
OTU_16661	0	0	0	0	0	0	0	5	0	0	0	0	0	0	0	0	0	0	0	0	0	0	0	0	0	0	0	0	0	0	0	0	0	0	0	0	0	0	0	0	0	0	0	0	0	0	0	0	0
OTU_16663	0	0	0	0	0	0	0	42	0	0	0	0	0	0	0	0	0	0	0	0	1	0	0	0	0	0	0	0	0	0	0	0	1	0	0	0	0	0	0	0	0	0	0	0	0	0	0	0	0
OTU_16662	0	0	0	0	0	0	0	2	0	0	0	0	0	0	0	0	0	0	0	0	0	0	0	0	0	0	0	0	0	0	0	0	0	0	0	0	0	0	0	0	0	0	0	0	0	0	0	0	0
OTU_25642	0	0	0	0	0	0	0	0	0	0	0	0	0	0	0	0	0	0	0	0	0	0	0	0	0	0	1	0	0	0	0	0	0	0	0	0	0	0	0	0	0	0	0	0	0	0	0	7	0
OTU_15583	0	0	0	0	0	0	0	0	0	0	0	0	0	0	0	0	0	0	0	0	0	0	0	0	0	0	0	0	0	1	0	0	0	0	4	0	0	0	1	0	0	0	0	0	0	0	0	0	0
OTU_15582	0	0	0	0	0	0	0	0	0	0	0	0	0	0	0	0	0	0	1	0	0	0	0	0	0	0	0	0	0	0	0	0	0	0	0	0	0	0	0	0	0	0	0	0	0	0	0	0	0
OTU_15586	0	0	0	0	0	0	0	0	0	4	0	0	0	0	0	0	3	0	0	0	0	0	0	0	0	0	0	0	0	6	0	0	0	0	2	0	0	0	1	0	0	1	0	0	0	0	0	0	0
OTU_24208	0	0	0	0	0	0	0	0	0	0	0	0	0	0	1	3	0	0	0	0	0	0	0	0	0	0	0	0	0	0	0	0	0	0	0	0	0	0	1	0	0	0	0	0	0	0	0	0	0
OTU_24202	0	0	0	0	0	0	0	0	0	0	0	0	0	0	0	0	1	0	0	0	0	0	0	0	0	0	0	0	0	0	0	6	0	0	2	0	0	0	5	0	0	0	0	0	0	0	0	0	0
OTU_24203	0	0	0	0	0	0	0	0	0	0	0	0	0	0	0	0	0	0	0	0	0	0	0	0	0	0	0	0	0	0	0	0	0	0	0	0	0	0	0	0	1	0	0	0	0	0	0	0	0
OTU_24207	0	0	0	0	0	0	1	0	0	0	0	0	0	0	0	0	0	1	0	0	0	0	0	0	0	0	0	1	0	0	0	1	0	0	1	0	0	0	1	0	0	0	0	0	0	0	0	0	0
OTU_21892	0	0	0	0	0	0	0	0	0	0	0	0	0	0	0	0	0	0	0	0	0	0	0	0	0	0	0	0	0	0	0	0	0	0	0	0	0	0	0	0	0	0	0	0	0	0	0	0	0
OTU_14182	0	0	0	0	1	0	0	0	1	0	0	0	0	0	0	12	1	0	0	3	0	0	0	0	1	0	0	0	0	0	0	0	0	0	0	0	0	0	6	0	2	0	0	0	0	0	0	0	3
OTU_14180	0	0	0	0	0	0	0	0	0	0	0	0	0	0	0	0	0	0	0	0	0	0	0	0	0	0	0	0	0	0	0	0	0	0	0	0	0	0	0	0	0	0	0	0	0	0	0	0	0
OTU_14181	0	0	0	0	0	0	0	0	0	0	0	0	0	0	0	1	0	0	0	0	0	0	0	0	0	0	0	0	0	0	0	0	0	0	0	0	0	0	0	0	0	0	0	0	0	0	0	0	0
OTU_3008	0	0	0	0	0	0	0	0	1	0	0	0	0	0	0	1	0	0	0	1	0	0	0	0	0	0	1	0	0	0	0	0	65	0	0	0	1	41	5	0	0	0	0	0	0	0	0	0	0
OTU_3009	0	0	0	0	0	0	0	0	0	0	0	12	96	6	52	0	94	118	3	0	0	0	0	1	0	0	0	0	0	0	0	11	18	17	19	364	110	1829	16	1	1	0	0	0	0	1	0	0	0
OTU_3004	0	0	0	0	0	0	0	0	27	0	0	0	0	0	0	0	0	0	0	0	0	0	0	0	0	0	0	0	0	1	0	0	0	0	0	66	0	0	2	0	0	0	0	0	0	0	0	0	0
OTU_3005	0	0	0	0	0	0	0	0	0	0	0	0	0	0	0	0	0	0	0	0	0	0	0	0	0	0	0	0	0	0	1	0	0	0	0	0	17	0	0	0	0	0	0	0	0	0	0	0	0
OTU_3006	0	0	0	0	0	0	0	0	0	0	0	0	0	0	0	0	0	0	0	0	0	0	0	0	0	11	0	0	0	0	0	0	0	0	0	0	0	0	2	0	0	0	0	0	0	4	267	0	4
OTU_14189	0	0	0	0	0	0	2	0	0	0	0	0	0	0	1	0	0	1	0	0	0	0	0	0	0	0	0	0	0	0	0	1	0	0	0	0	0	0	0	0	0	0	0	0	0	0	0	0	0
OTU_3000	0	0	0	0	0	2	0	0	0	0	0	3	2	0	0	0	0	0	0	2	0	0	0	0	0	3	2	4	2	0	0	67	1	0	0	2	0	0	2	0	0	0	0	0	0	13	0	1	0
OTU_3001	0	0	0	0	0	0	0	0	0	0	0	0	0	0	0	0	0	0	0	0	0	0	0	1	0	0	0	0	0	0	0	0	0	0	0	59	0	0	0	0	0	0	11	0	0	0	0	1	0
OTU_3002	0	0	0	0	1	0	0	0	73	0	0	1	0	1	0	2	0	0	1	2	0	0	0	4	0	1	0	0	0	0	3	0	0	0	0	46	0	0	2	0	0	0	0	0	0	0	0	0	0
OTU_3003	0	0	0	0	0	0	0	0	0	0	0	0	0	0	0	0	0	0	0	0	0	0	0	1	0	0	0	0	0	0	0	0	0	0	0	55	0	0	1	0	0	0	5	0	0	0	0	0	0
OTU_1532	0	0	0	0	0	0	0	0	0	0	0	0	0	0	0	0	0	0	0	0	0	0	0	0	0	0	0	0	0	0	0	0	0	0	0	0	0	0	0	0	0	0	0	0	0	0	0	0	0
OTU_1533	0	0	0	0	0	0	0	0	329	0	0	0	0	0	0	0	0	0	0	0	0	0	0	0	0	0	0	0	0	0	0	0	0	0	0	52	0	0	0	0	0	0	0	0	0	0	0	0	0
OTU_1530	0	0	0	0	0	0	0	0	0	0	0	0	0	0	0	0	0	0	0	0	0	0	0	0	0	0	0	0	0	0	0	0	0	0	0	0	0	0	0	0	0	0	0	0	0	0	0	0	0
OTU_1531	1	0	0	0	0	0	0	0	22	0	0	0	6	0	0	1	4	0	0	1	0	0	0	0	0	0	5	23	0	0	29	0	0	0	0	0	0	0	0	0	1	5	1	3	0	0	27	16	92
OTU_1536	0	0	0	0	0	0	0	0	0	0	0	0	1	0	128	2	0	0	0	4	0	0	0	0	0	0	0	0	0	0	0	0	0	0	0	0	0	0	0	0	0	0	0	0	0	0	0	0	0
OTU_1537	0	0	0	0	0	0	0	0	0	0	0	0	0	0	0	0	0	196	0	0	0	0	0	0	0	0	0	0	0	0	0	0	0	0	0	0	0	0	0	0	0	0	0	0	0	0	0	0	0
OTU_1534	0	0	0	0	0	0	0	0	0	0	0	0	1	0	0	308	3	2	0	15	2	0	0	0	0	2	0	0	0	0	0	0	0	0	3	0	0	0	0	0	0	0	0	0	0	0	0	0	0
OTU_1535	0	0	0	0	0	0	0	0	9	0	0	0	21	0	9	0	0	11	0	2	1	0	0	0	0	0	0	0	0	19	0	4	0	0	0	4	3	0	0	0	0	0	0	0	0	0	0	0	0
OTU_1538	0	0	0	1	0	0	0	0	0	0	0	0	0	37	46	0	4	0	0	0	0	0	0	0	1	0	0	0	0	0	0	0	0	1	0	0	23	0	0	0	0	0	0	0	0	0	0	0	0
OTU_1539	0	0	0	0	2	0	1	0	5	0	0	0	3	0	0	2	0	0	1	8	0	0	0	0	0	0	0	0	0	0	0	19	0	0	0	2	0	0	0	0	0	1	4	0	0	0	0	3	165
OTU_10959	1	0	2	0	2	3	0	0	0	0	9	0	0	0	0	0	0	0	0	0	0	0	0	4	1	0	0	0	0	1	0	0	0	0	0	0	0	0	0	0	0	0	0	0	2	0	0	0	0
OTU_18270	0	0	0	0	0	0	0	0	5	0	0	0	0	0	0	1	0	0	1	13	0	0	0	0	0	0	0	0	0	0	1	0	0	0	0	0	0	0	0	0	0	1	0	0	0	35	0	0	0
OTU_10951	0	0	0	0	0	0	0	0	0	0	0	0	0	1	0	0	0	0	0	0	0	0	0	0	0	0	0	0	0	0	0	0	0	0	0	0	2	0	0	0	0	0	0	1	0	1	0	0	0
OTU_10950	0	0	0	8	0	0	0	0	0	0	0	0	0	0	0	0	0	0	0	0	0	0	0	0	0	0	0	0	0	0	0	0	0	0	0	0	0	0	0	0	0	0	0	0	0	0	0	1	0
OTU_10955	0	0	0	0	0	0	0	0	0	0	18	0	0	0	0	0	0	0	0	0	0	0	0	0	0	0	0	0	0	0	0	0	0	0	0	0	0	0	0	0	0	0	0	0	0	0	0	0	0
OTU_10957	73	0	0	0	0	0	0	0	0	0	0	0	0	0	0	0	0	0	0	0	0	0	0	7	0	0	0	0	0	0	0	0	0	0	0	0	0	0	0	0	0	0	0	0	0	0	0	0	0
OTU_10956	4	2	0	0	0	0	0	0	0	0	4	0	0	0	0	0	0	0	0	0	0	0	0	11	0	0	0	0	0	0	0	0	0	0	0	0	0	0	0	2	5	3	0	0	0	0	0	0	0
OTU_18091	1	0	0	0	0	0	0	0	0	0	0	0	0	0	0	0	2	82	0	0	0	0	0	1	0	0	0	0	0	0	0	0	0	0	2	0	0	0	0	0	0	0	0	0	0	0	0	0	0
OTU_17985	1	1	4	3	0	1	0	0	1	14	3	0	0	0	0	0	36	0	0	0	0	0	1	8	3	0	0	0	0	2	0	0	0	0	0	0	0	0	0	0	0	18	6	5	0	0	0	0	0
OTU_19729	0	0	0	0	0	0	0	0	0	0	0	0	2	0	1	0	0	0	0	1	0	0	0	0	0	0	0	0	0	0	0	0	0	0	0	42	0	0	2	0	0	0	0	0	0	0	0	0	0
OTU_12553	0	0	0	0	0	0	0	0	4	0	0	0	0	0	0	4	0	0	0	1	0	0	0	0	0	0	0	0	0	0	0	0	0	0	0	212	0	0	93	0	0	0	2	0	0	4	0	0	0
OTU_12550	0	0	0	0	1	0	0	0	0	0	0	0	0	0	0	0	0	0	0	0	0	0	0	0	0	0	0	0	0	0	0	0	0	0	0	0	0	0	7	0	0	0	0	0	0	0	0	0	0
OTU_9725	0	0	0	0	0	0	0	0	0	0	0	0	8	22	73	0	2	0	3	0	0	0	0	1	0	0	0	0	0	0	0	0	0	0	0	0	15	20	0	0	0	14	0	0	0	0	0	0	0
OTU_9720	0	0	0	0	0	0	0	0	0	1	2	0	0	0	0	0	7	0	0	0	0	0	0	0	0	0	0	0	0	0	0	0	0	0	0	0	0	0	0	0	0	0	0	0	0	0	0	0	0
OTU_2843	0	0	0	0	0	0	0	0	0	0	0	0	0	0	0	0	0	0	0	1	0	0	0	0	0	0	0	0	0	0	0	0	0	0	0	0	0	0	1	0	0	0	0	0	0	0	0	0	232
OTU_2842	0	0	0	0	0	0	8	0	1	0	0	0	1	0	1	0	0	0	0	0	0	0	0	1	0	8	0	14	0	0	0	0	0	0	0	0	0	3	0	0	0	3	0	0	118	0	1	0	0
OTU_2841	0	0	0	0	0	0	0	0	0	0	0	0	0	0	0	0	0	0	0	0	0	0	0	0	0	0	57	0	0	0	0	0	0	0	0	0	0	0	0	0	0	0	0	0	0	0	5	119	0
OTU_2840	0	0	0	5	0	0	0	0	0	0	0	0	0	0	0	0	0	0	2	0	0	0	0	0	0	0	0	0	0	0	0	0	0	0	0	0	0	0	0	0	0	0	0	0	0	0	0	262	0
OTU_2847	0	0	0	0	0	0	0	0	0	0	0	0	0	0	0	0	0	0	0	0	0	0	0	0	0	0	0	0	0	0	0	0	0	0	0	0	0	0	0	2	0	0	0	0	0	0	0	0	0
OTU_2846	0	0	0	0	0	0	0	0	0	0	0	0	0	0	0	0	0	0	0	0	0	0	0	0	0	0	0	0	0	0	0	0	0	0	0	2	0	0	1	0	0	0	0	0	0	276	1	0	0
OTU_2845	0	0	0	0	4	0	0	0	0	0	3	0	1	0	0	0	0	0	0	2	0	0	0	0	0	0	0	0	0	0	0	0	0	0	4	0	5	0	0	0	0	0	0	0	0	0	0	0	0
OTU_2844	0	0	0	0	0	0	0	0	0	0	0	0	0	0	0	0	1	0	0	0	0	0	0	0	0	0	0	0	0	0	0	0	0	0	0	0	0	0	0	0	0	0	0	0	0	0	0	0	0
OTU_2849	0	0	0	0	0	2	0	17	0	0	0	0	0	0	0	0	4	0	0	1	0	0	0	0	0	0	0	0	0	0	0	0	0	0	0	0	0	0	0	0	0	3	0	0	0	0	0	0	0
OTU_2848	0	0	0	0	0	0	0	0	0	0	0	0	0	0	0	0	0	0	0	0	0	0	0	0	0	0	0	0	0	0	0	0	0	0	0	0	0	0	0	0	0	0	0	0	0	0	0	0	0
OTU_9095	0	0	0	0	0	0	1	0	0	0	0	0	0	0	0	1	0	0	0	0	0	0	0	0	0	0	0	0	0	0	0	0	0	0	71	0	0	1	1	0	0	0	0	0	0	0	0	0	0
OTU_9094	1	0	0	0	0	3	0	0	0	0	0	3	1	0	0	0	0	0	2	0	0	0	0	0	0	0	0	0	1	0	0	18	0	8	0	0	7	0	0	0	0	0	0	0	0	0	0	1	0
OTU_9097	0	0	0	0	0	0	0	0	0	0	0	0	0	0	0	0	0	0	0	0	0	0	0	0	0	0	0	0	0	0	0	0	0	85	0	0	0	1	0	0	0	0	0	0	0	0	0	0	0
OTU_9096	0	0	0	1	0	0	0	0	0	0	0	2	6	0	1	0	0	0	1	2	0	0	0	0	0	0	0	0	0	0	0	0	0	59	0	0	0	0	0	2	0	0	0	0	0	0	0	0	0
OTU_9091	0	0	0	0	0	0	0	0	0	0	0	0	0	1	0	0	0	0	0	0	0	0	0	0	0	0	0	0	0	0	0	0	0	20	0	0	1	0	0	0	0	0	0	0	0	0	0	0	0
OTU_9090	0	0	0	0	0	0	0	0	0	0	0	0	0	0	0	1	0	0	3	1	0	0	0	0	0	0	0	0	0	0	0	0	0	11	0	0	0	0	0	0	0	0	0	0	2	0	0	0	0
OTU_9093	0	0	0	0	0	0	0	0	0	0	0	2	0	2	0	0	0	0	0	2	0	0	0	0	0	0	1	0	0	0	0	1	0	77	0	0	1	0	0	0	0	0	0	0	0	0	0	0	0
OTU_9092	0	0	0	0	1	0	0	0	0	0	0	3	5	0	0	0	1	0	1	0	0	0	0	0	0	4	0	0	2	0	1	0	3	69	0	0	0	0	0	0	0	0	0	0	10	0	0	2	1
OTU_9099	0	0	0	0	0	0	0	0	0	0	0	0	0	0	0	0	0	1	0	0	0	0	0	0	0	0	0	0	0	0	0	0	3	0	36	0	0	0	0	0	0	0	0	0	0	0	0	0	0
OTU_18891	0	0	0	0	0	5	0	0	0	0	0	0	0	0	0	0	0	0	0	0	0	0	0	0	0	0	0	0	29	0	0	0	0	0	0	5	0	0	0	0	0	0	0	0	0	0	0	0	0
OTU_18894	0	0	0	3	0	0	0	0	0	0	0	0	0	0	0	0	10	0	0	0	0	0	0	0	0	0	0	0	10	0	0	0	0	0	0	0	0	0	0	0	0	0	0	0	0	0	0	0	0
OTU_18896	0	0	0	0	0	0	0	0	0	0	0	1	1	0	0	0	0	2	2	0	0	0	0	0	0	0	0	0	117	0	0	0	0	0	0	0	0	0	0	0	0	0	0	0	0	0	0	0	0
OTU_3828	0	0	0	0	0	0	0	0	0	0	0	0	0	0	0	4	0	0	0	10	0	0	0	0	0	0	0	0	0	0	0	0	0	0	0	0	0	0	0	0	0	0	0	0	0	0	0	0	1
OTU_3829	0	0	0	0	0	0	0	0	0	0	0	0	0	0	0	0	0	0	0	0	1	0	0	0	0	0	0	0	0	0	0	0	0	0	0	0	0	0	0	0	0	0	0	0	0	0	0	0	0
OTU_3822	0	0	0	0	0	0	0	0	0	0	0	0	0	0	0	0	0	0	0	0	0	0	0	0	0	0	0	0	0	0	0	0	0	0	0	0	0	0	0	0	0	0	0	0	0	0	0	0	1
OTU_3823	0	0	0	0	0	0	0	0	0	0	0	0	0	0	0	0	0	0	0	0	0	0	0	0	0	0	0	0	0	0	0	0	0	0	0	0	0	0	0	0	0	3	0	0	0	0	0	0	0
OTU_3820	0	0	0	0	0	0	0	0	0	0	0	0	0	0	0	0	0	0	0	0	0	0	0	1	0	0	0	0	0	0	0	0	0	0	0	0	0	0	14	0	0	0	0	0	0	0	0	0	0
OTU_3821	0	0	0	0	0	0	0	0	0	0	0	0	0	0	0	0	0	0	0	0	0	0	0	0	0	0	0	0	0	0	0	0	0	0	0	0	0	0	0	22	0	0	0	0	0	0	0	0	0
OTU_3826	0	0	0	0	0	0	0	0	0	0	0	0	0	0	0	1	0	3	0	0	0	0	0	0	1	0	0	1	0	0	0	0	2	0	0	0	0	0	0	0	0	0	0	0	0	0	0	0	0
OTU_3824	0	0	0	0	0	0	0	0	0	0	0	0	0	0	0	0	0	2	0	1	0	0	0	0	0	0	0	0	0	0	0	0	0	0	0	0	0	0	0	0	0	0	0	0	0	0	0	0	0
OTU_3825	0	0	0	0	0	0	0	0	0	0	0	0	0	0	0	0	0	0	0	0	0	0	0	0	0	0	0	0	0	0	0	0	0	0	0	0	0	0	0	0	0	0	0	0	0	0	0	0	0
OTU_1099	2	1	0	0	0	0	59	0	2	10	0	0	11	2	0	0	8	0	2	0	2	0	9	5	0	1	0	45	0	4	4	4	0	0	0	0	12	1	0	5	8	3	37	4	0	0	0	0	0
OTU_1098	0	0	0	0	0	0	0	0	0	0	0	0	0	0	0	0	0	0	0	0	0	0	0	0	0	0	0	0	0	0	0	0	0	0	0	0	0	0	0	0	0	0	243	3	29	0	0	0	0
OTU_1095	6	3	7	0	0	0	0	0	1	12	2	0	0	0	0	0	9	0	0	0	0	0	6	59	3	0	0	0	0	19	0	1	0	0	0	0	0	0	0	8	46	95	0	34	0	0	0	0	0
OTU_1094	0	0	0	0	0	0	0	0	12	0	0	0	1	0	18	1	0	0	1	6	0	0	0	0	0	0	0	0	0	4	4	0	0	0	0	81	0	0	17	0	0	0	0	0	0	2	0	0	0
OTU_1097	0	3	0	0	0	0	0	0	0	0	3	0	0	6	0	0	0	0	0	0	0	0	2	0	5	0	0	0	0	0	0	0	0	0	0	0	0	0	0	0	0	1	0	0	0	250	20	4	0
OTU_1096	1	0	1	0	0	0	0	0	0	0	0	5	13	1	0	0	1	0	2	2	0	0	0	1	0	424	6	8	0	0	0	3	4	0	0	0	0	0	1	0	0	0	0	0	0	1	569	5	4
OTU_1091	0	0	0	0	0	4	0	0	0	0	0	0	0	0	0	0	107	0	0	0	0	0	0	0	0	0	0	0	2	0	0	0	0	0	0	0	0	0	0	0	0	0	3	0	0	0	0	0	0
OTU_1090	0	0	0	0	0	0	0	0	0	0	0	0	4	0	0	363	2	1	0	9	0	0	0	0	0	2	0	0	0	0	0	0	0	0	2	0	0	0	0	0	0	0	0	0	0	0	0	0	0
OTU_1093	0	0	0	0	0	0	0	0	1	0	0	0	0	0	0	0	0	0	0	62	0	0	0	0	5	0	0	0	0	0	0	0	0	0	0	0	0	0	67	0	0	2	0	1	0	0	0	0	0
OTU_1092	0	0	0	0	0	0	0	0	0	0	0	0	16	2	0	0	0	0	0	1	4	0	0	0	0	0	0	2	0	0	0	0	0	0	0	23	13	0	0	0	0	0	27	1	0	0	0	0	6
OTU_20066	0	0	0	0	0	0	0	0	0	0	0	0	0	0	0	0	0	0	0	0	0	0	0	0	0	0	0	0	0	0	0	0	0	0	0	0	0	0	0	19	2	0	0	0	0	0	0	0	0
OTU_20068	0	0	0	0	0	0	0	0	0	0	0	0	0	0	0	0	0	0	0	0	0	0	0	0	0	0	0	0	0	0	0	0	0	0	0	0	0	0	0	23	0	26	0	0	0	0	0	0	0
OTU_6374	0	0	0	0	0	0	0	0	0	0	0	0	4	0	0	2	0	0	0	3	0	0	0	0	0	0	0	0	0	0	0	0	0	0	0	0	0	0	0	0	0	0	0	0	0	0	0	0	0
OTU_6376	0	0	0	0	0	0	0	0	1	0	0	0	0	3	2	2	0	0	1	6	0	0	0	0	1	0	0	0	0	0	1	5	0	1	0	0	2	0	0	0	0	0	0	0	1	2	0	0	0
OTU_6371	0	0	0	0	0	0	0	0	0	0	0	0	1	2	3	0	0	0	0	1	0	0	0	0	0	0	0	0	0	0	0	0	0	0	0	0	0	0	0	0	0	0	0	0	0	0	0	0	0
OTU_6379	0	0	0	0	0	0	0	1	1	0	0	0	4	0	0	0	0	0	3	76	0	0	0	0	0	0	0	14	0	0	0	4	0	0	0	0	0	0	0	0	0	11	0	4	0	0	0	0	0
OTU_6378	0	0	0	0	0	0	0	1	0	0	2	0	3	0	0	1	0	0	3	2	0	0	0	0	15	0	0	0	0	0	2	0	0	0	0	0	0	0	0	9	0	23	0	0	0	0	0	0	0
OTU_6951	0	0	0	0	0	1	0	0	0	0	0	0	76	1	0	0	0	21	0	0	0	0	0	0	0	0	0	0	0	0	1	0	0	0	0	1	0	0	0	0	0	0	0	0	0	0	0	0	0
OTU_6953	0	0	0	0	0	0	3	0	0	0	0	0	19	0	0	0	3	613	0	0	0	0	0	0	0	0	2	70	1	2	0	1	0	0	1	50	0	5	1	4	0	1	0	0	0	0	0	1	17
OTU_6952	0	0	0	0	0	0	0	0	0	0	0	0	0	0	0	0	4	22	0	0	0	0	0	0	0	0	0	0	0	0	0	0	0	0	0	0	0	0	0	0	0	0	0	0	0	0	0	0	0
OTU_6955	0	0	0	0	0	0	0	0	0	0	0	0	0	0	0	0	0	0	8	0	0	0	0	0	0	0	0	0	0	0	0	0	0	0	0	0	0	0	0	0	0	0	0	0	0	0	0	143	0
OTU_6954	17	4	0	1	4	66	0	0	1	0	0	0	0	0	0	0	0	0	33	1	7	17	0	0	25	0	0	0	0	0	0	0	0	0	0	0	0	1	0	0	0	0	2	0	0	0	0	0	0
OTU_6957	0	0	0	0	0	0	1	0	0	0	0	0	0	0	0	0	0	70	0	0	0	0	0	0	0	0	0	0	0	0	0	0	4	0	0	0	0	1	0	0	0	0	0	0	0	0	0	0	0
OTU_6956	0	0	0	0	0	0	3	0	0	0	0	13	6	0	1	0	4	227	0	3	0	0	0	0	0	0	0	1	1	0	0	0	0	0	0	0	1	4	0	0	0	0	0	0	0	0	0	0	0
OTU_6958	0	2	0	0	0	0	1	0	9	0	0	0	6	9	32	5	0	0	1	9	0	0	0	0	0	1	1	0	0	0	7	0	0	1	0	1	4	0	1	0	3	0	0	0	0	0	0	1	0
OTU_7026	0	0	10	2	1	0	0	0	0	0	0	0	6	1	0	3	3	0	0	0	0	0	3	0	3	30	0	1	0	0	0	3	0	0	0	40	1	0	1	0	0	0	0	0	0	26	1	6	0
OTU_2015	0	2	1	0	3	0	0	0	0	3	5	0	1	0	4	74	7	0	0	4	0	0	0	0	0	0	0	0	0	0	0	1	0	0	0	0	0	0	5	0	0	2	0	0	0	0	0	0	0
OTU_2016	0	0	0	0	0	0	0	0	0	0	0	0	0	0	116	2	0	0	0	1	0	0	0	0	0	0	0	0	0	0	0	0	0	0	0	0	2	0	0	0	0	0	0	0	0	0	0	0	0
OTU_2017	0	0	0	0	4	0	0	0	0	0	0	0	0	0	23	61	0	0	0	3	0	0	0	0	0	0	0	0	0	0	0	0	0	0	2	0	0	0	0	0	0	0	0	0	0	0	0	0	0
OTU_2010	0	2	1	0	37	1	0	0	0	202	0	0	0	0	0	0	1	0	2	2	0	0	0	0	1	0	0	0	0	0	0	5	0	0	0	0	0	0	0	1	0	12	4	0	0	0	0	0	0
OTU_2011	0	0	0	0	0	0	0	0	38	0	0	0	0	0	0	1	0	0	0	0	0	0	0	0	0	0	0	5	0	0	1	0	1	0	0	0	0	0	4	0	0	0	0	0	0	0	0	0	4
OTU_7020	0	15	0	0	0	0	0	0	0	0	0	0	0	0	0	0	0	0	0	0	0	0	0	0	40	0	0	0	0	0	0	0	0	0	0	0	0	0	0	0	0	2	0	0	0	0	0	0	0
OTU_2013	0	0	0	0	0	0	0	3	0	0	0	0	0	1	30	0	13	33	0	0	0	0	0	0	0	0	0	0	0	0	0	2	12	0	0	0	1	98	0	2	0	0	0	0	0	0	0	0	0
OTU_2018	0	0	0	0	0	0	1	0	9	0	0	0	24	22	18	4	0	0	2	14	0	0	0	0	1	0	0	0	0	0	19	5	0	0	0	56	8	0	7	0	0	0	0	0	0	2	0	0	0
OTU_2019	0	3	0	0	0	0	0	0	0	0	0	0	0	24	6	0	0	0	0	0	1	0	0	0	0	0	1	0	0	0	0	0	0	0	0	0	81	0	0	0	0	0	0	0	0	0	0	3	0
OTU_7028	0	0	0	0	0	0	0	0	0	0	0	0	0	0	0	0	0	0	0	0	0	0	0	0	0	86	0	0	0	0	0	1	0	0	0	0	1	0	0	0	0	0	0	0	0	0	68	0	0
OTU_7029	2	0	0	0	0	0	0	0	0	0	0	0	3	0	0	0	1	0	0	3	0	0	1	0	0	44	3	0	0	0	0	0	0	0	0	0	0	0	1	0	2	0	0	0	0	0	19	0	0
OTU_21002	0	0	0	0	0	0	0	0	0	0	0	0	1	0	0	0	0	0	0	0	0	0	0	0	1	0	0	3	0	0	0	11	6	0	0	1	0	0	1	0	0	0	0	0	0	156	0	0	0
OTU_28401	0	0	0	0	0	0	0	0	0	0	0	0	0	0	0	0	0	0	0	0	0	0	0	0	0	0	0	0	0	0	0	0	0	0	0	0	0	0	0	0	0	0	0	0	0	0	0	0	0
OTU_918	0	0	0	0	0	0	0	0	0	0	0	0	0	0	0	0	0	0	0	0	0	0	4	0	0	0	0	0	0	0	0	0	1	1	0	0	0	0	35	0	0	0	1	0	0	0	0	1	0
OTU_919	0	0	0	0	0	0	0	0	0	0	0	0	0	0	0	0	0	0	0	6	0	0	0	0	0	0	0	31	0	0	0	9	0	0	0	0	0	0	1	0	0	0	0	0	0	28	3	4	0
OTU_916	0	0	0	0	0	1	0	0	0	0	0	3	0	0	2	13	7	388	0	1	0	0	0	0	0	0	0	0	17	2	0	0	1	0	2	0	0	3	0	1	0	0	0	0	0	0	0	0	0
OTU_917	4	40	14	1	1	9	0	0	1	20	9	0	0	0	0	0	1	0	1	0	0	4	0	10	14	0	0	0	0	21	0	0	0	0	0	0	0	0	0	6	28	36	34	1	0	0	0	0	0
OTU_914	0	0	0	1	0	0	0	0	0	0	5	3	8	8	0	0	0	0	1	1	0	0	2	0	0	0	0	2	0	3	0	14	1	0	0	0	1	0	0	0	0	0	0	0	0	0	0	19	0
OTU_915	0	0	0	0	2	0	0	0	0	0	0	0	0	0	0	0	0	0	0	0	0	0	5	3	0	0	0	0	0	0	0	0	0	0	0	0	0	0	0	0	0	0	165	5	0	0	0	0	0
OTU_912	0	8	1	0	2	0	0	0	6	6	3	0	0	6	7	0	7	0	0	14	0	0	0	4	0	0	0	19	0	3	1	3	1	1	0	39	1	1	15	34	17	12	0	26	0	0	0	0	0
OTU_913	0	0	0	1	0	0	1	0	1	0	0	0	13	23	2	2	0	0	4	0	0	0	3	1	0	0	0	0	0	1	0	0	2	2	1	0	62	6	1	0	1	0	1	0	2	0	0	1	0
OTU_910	0	0	0	0	0	0	0	0	0	0	0	0	13	3	0	0	0	0	0	0	0	0	0	0	0	0	0	0	0	0	0	0	0	0	0	0	1	0	0	0	0	0	0	0	0	0	0	0	0
OTU_911	0	0	0	0	2	0	31	0	0	0	0	6	5	7	0	3	15	327	1	46	0	0	0	0	0	2	0	113	0	1	0	0	48	0	13	1	15	0	7	2	0	2	0	0	0	0	1	0	105
OTU_11266	0	0	0	0	0	0	0	0	0	16	0	0	0	0	0	0	1	0	0	0	0	0	0	0	0	0	0	0	0	0	0	11	0	0	0	0	0	0	0	0	0	0	0	0	0	0	0	0	0
OTU_27406	0	0	0	0	0	0	0	0	0	0	0	0	0	0	0	0	0	0	0	0	0	0	0	0	0	0	0	0	0	0	0	0	0	0	0	0	0	0	0	0	0	0	0	0	0	1	0	0	0
OTU_5569	0	0	0	0	0	0	0	0	0	0	0	0	0	0	0	0	0	7	0	1	0	0	0	0	0	0	0	0	0	0	0	0	3	0	1	0	0	0	0	0	0	1	0	0	0	1	0	0	32
OTU_5567	0	0	0	0	0	0	0	0	0	0	0	0	0	0	0	0	0	0	0	0	0	0	0	0	0	0	0	0	0	0	0	0	0	0	0	0	0	0	0	0	0	0	0	0	0	176	1	0	0
OTU_5566	0	0	0	0	0	0	0	0	0	0	0	0	1	0	0	0	0	0	0	9	0	0	0	0	0	0	0	0	0	0	0	0	0	0	0	0	0	0	0	0	0	0	0	0	0	0	0	0	0
OTU_5561	0	0	0	0	0	0	1	0	0	0	0	0	0	0	0	0	0	1	0	0	0	0	0	0	0	0	0	0	0	1	0	0	0	0	0	0	0	0	0	8	0	12	0	0	0	0	0	0	0
OTU_5560	0	1	0	0	0	0	0	0	0	0	0	0	0	0	0	0	0	0	0	0	0	0	0	0	0	0	0	0	0	0	0	0	0	0	0	0	0	0	0	0	0	28	1	0	0	0	0	0	0
OTU_5563	0	0	0	0	0	0	0	0	0	0	0	0	1	0	0	0	0	0	0	0	0	0	0	0	0	0	0	0	0	0	0	0	0	0	0	0	0	0	0	25	0	0	0	0	0	0	0	0	0
OTU_5562	0	0	0	0	0	1	0	0	0	0	0	0	0	0	0	0	0	0	0	0	0	0	0	0	0	0	0	0	0	0	0	0	0	0	0	0	0	0	0	0	0	0	0	0	0	0	0	0	0
OTU_25935	0	0	0	0	0	1	0	0	0	0	0	0	2	0	0	0	0	0	1	0	0	0	8	0	0	0	0	0	0	0	0	1	0	0	0	0	0	0	0	0	0	0	0	1	0	0	0	1	0
OTU_14342	0	0	0	0	0	0	0	0	0	0	0	0	4	2	0	0	0	0	1	2	0	0	0	0	0	0	0	0	0	0	4	0	0	4	3	0	1	0	0	0	0	0	0	0	0	0	0	0	0
OTU_19656	0	0	0	0	0	0	0	0	0	0	0	0	0	0	0	1	0	3	0	0	0	0	0	0	0	0	0	0	0	0	0	0	0	0	51	0	0	0	0	0	0	0	0	0	0	0	0	0	0
OTU_14348	0	0	0	0	0	0	0	0	0	0	0	0	1	1	0	0	0	5	0	0	0	0	0	0	0	0	0	0	0	0	0	0	0	0	0	4	0	0	0	0	0	0	0	0	0	0	0	0	0
OTU_14349	0	0	0	0	0	0	1	0	0	0	0	1	4	0	1	0	0	1	0	0	0	0	0	0	0	0	0	0	0	0	0	0	0	2	0	1	0	0	0	2	0	0	0	0	0	0	0	0	0
OTU_21946	0	0	0	0	0	0	0	0	0	0	0	1	6	3	0	0	0	1	0	0	0	0	0	0	0	0	0	0	0	0	0	0	0	0	0	0	1	0	0	0	0	0	0	0	0	0	0	0	0
OTU_21944	0	0	0	0	0	0	0	0	0	0	0	10	0	0	0	0	0	0	1	0	0	0	0	0	0	0	0	0	0	0	0	0	0	0	0	0	0	0	0	0	0	0	0	0	0	0	0	0	0
OTU_21949	0	0	0	0	0	0	0	0	0	0	0	2	0	0	0	0	0	0	0	0	0	0	0	0	0	0	0	0	0	0	0	0	0	0	0	0	0	0	0	0	0	0	0	0	0	0	0	0	0
OTU_6039	0	0	0	0	0	0	0	0	0	0	0	0	0	0	0	0	17	0	0	0	0	0	0	0	0	0	0	0	0	0	0	0	0	0	0	0	0	0	0	27	0	14	0	0	0	0	0	0	0
OTU_6037	0	0	0	0	0	0	0	0	0	0	0	0	0	0	0	0	0	0	0	0	0	0	0	0	0	0	0	0	0	0	0	0	0	0	0	0	0	0	0	0	0	43	0	1	0	0	0	0	0
OTU_6031	113	0	1	1	0	0	9	0	0	0	0	0	0	0	0	0	0	1	82	0	0	0	0	1	0	0	0	0	0	0	0	0	0	0	0	0	0	0	0	0	15	0	0	0	0	0	0	0	0
OTU_25064	0	0	0	0	0	0	0	0	0	0	0	0	0	0	0	0	0	0	0	0	3	0	0	0	0	0	0	0	0	0	0	0	0	0	0	0	0	0	0	0	0	0	1	0	0	0	0	0	0
OTU_25069	0	0	0	0	0	0	0	0	0	0	0	0	0	0	0	0	0	0	0	0	4	0	0	0	0	0	0	0	0	0	0	0	0	0	0	0	0	0	0	0	0	0	4	0	0	0	0	0	0
OTU_13374	0	0	0	0	0	1	1	2	1	0	0	7	0	1	0	0	0	0	0	1	0	0	0	0	0	0	1	3	0	0	0	6	0	0	0	0	10	0	0	0	0	0	0	0	0	0	0	8	0
OTU_13375	0	0	0	3	0	0	0	0	0	0	3	0	0	0	0	1	0	0	0	0	0	0	0	0	0	0	0	0	0	0	0	0	1	0	0	0	0	0	0	0	0	0	1	0	1	1	6	10	0
OTU_23892	0	0	0	2	0	0	0	0	0	4	0	0	0	0	0	0	0	0	0	0	0	0	8	0	0	0	0	0	0	0	0	0	0	0	0	0	0	0	1	0	0	0	0	0	0	0	0	2	1
OTU_13378	0	1	0	0	0	0	0	0	0	0	2	0	0	1	0	0	0	0	0	0	0	0	0	0	0	0	0	0	0	0	0	0	3	0	0	0	0	0	0	0	0	0	0	1	0	0	0	0	0
OTU_12026	0	0	0	0	0	0	0	0	0	0	0	0	0	0	0	0	0	0	0	0	0	0	0	0	0	16	0	0	0	0	0	0	0	0	0	0	0	0	0	0	0	0	0	0	0	0	0	0	0
OTU_12025	0	0	5	0	0	0	0	0	0	0	0	0	1	0	0	0	0	0	0	0	0	0	0	0	0	26	0	0	0	0	0	0	0	0	0	0	0	0	0	0	0	0	0	0	0	0	0	0	0
OTU_12023	0	0	0	0	0	0	2	0	0	0	0	0	0	1	0	0	11	0	0	0	0	0	0	0	0	5	6	0	0	0	0	18	0	1	0	0	5	0	0	0	0	0	0	0	0	24	2	0	0
OTU_12022	1	0	11	0	0	0	0	0	0	0	0	0	0	0	0	0	0	0	0	0	0	0	0	0	0	80	0	0	0	0	0	0	1	0	0	0	0	0	0	0	0	0	0	0	1	2	0	3	0
OTU_12020	0	0	0	0	0	0	0	0	0	0	0	0	0	0	0	0	0	0	0	0	0	0	0	0	0	52	0	0	0	0	0	0	0	0	0	0	0	0	0	0	0	0	0	0	0	0	0	0	0
OTU_12029	0	0	0	0	0	0	0	0	0	0	0	0	0	0	0	0	0	0	0	0	0	0	0	0	0	47	0	0	0	0	0	0	0	0	0	0	0	0	0	0	0	0	0	0	0	1	0	0	0
OTU_12028	0	0	3	0	0	0	0	0	0	0	0	0	0	0	0	0	0	0	0	0	0	0	0	0	0	57	0	0	0	0	0	0	0	0	0	0	1	0	0	0	0	0	0	0	0	0	6	0	0
OTU_13950	0	0	2	0	0	0	0	0	0	0	0	0	0	0	0	0	1	0	0	0	0	0	0	0	0	26	0	0	0	0	0	0	0	0	0	0	0	0	0	0	0	0	0	0	0	0	0	3	0
OTU_13952	0	0	0	0	0	0	0	0	0	0	0	0	0	0	0	0	0	0	0	0	0	0	4	0	0	0	0	0	0	0	0	1	0	0	0	0	0	0	0	0	0	0	0	0	0	0	0	1	0
OTU_13955	0	0	0	0	0	0	0	0	0	0	0	0	0	0	0	0	0	0	0	0	0	0	0	0	0	0	0	0	0	0	0	0	0	0	0	0	0	0	0	0	0	0	0	0	0	0	0	0	0
OTU_13956	0	0	0	0	0	0	0	0	0	0	0	0	0	0	0	0	0	0	0	0	0	0	0	0	0	0	3	0	0	0	0	0	0	0	0	0	0	0	0	0	0	0	0	0	0	0	0	6	0
OTU_13958	0	0	0	0	0	0	0	0	0	0	0	0	0	0	0	0	0	0	0	0	0	0	0	0	0	0	0	0	0	0	0	0	0	0	0	0	0	0	0	0	0	0	0	0	0	0	0	0	0
OTU_13959	0	0	0	0	0	0	0	0	0	0	0	0	0	0	0	0	0	0	0	0	0	0	0	0	0	0	0	0	0	0	0	0	0	0	0	0	0	0	0	0	0	0	0	0	0	0	0	9	0
OTU_4489	0	0	0	0	0	0	0	0	0	0	0	0	0	0	0	0	0	0	0	1	2	0	0	0	0	0	0	0	0	0	0	0	0	0	0	0	0	0	0	0	0	3	43	0	0	0	0	0	0
OTU_17707	0	0	0	0	0	0	0	0	0	0	0	0	0	0	55	0	0	0	0	0	0	0	0	0	0	0	0	0	0	0	0	0	0	0	0	0	0	0	0	0	0	0	0	0	0	0	0	0	0
OTU_4486	0	0	0	0	0	0	0	0	0	0	0	0	0	0	0	0	0	0	0	0	0	0	0	0	0	0	0	0	0	0	0	0	0	0	0	0	0	0	0	0	0	0	103	0	0	0	0	0	0
OTU_16259	0	1	0	17	0	0	0	0	0	0	0	0	0	0	0	0	0	0	1	0	0	0	8	0	0	0	0	0	0	0	0	0	0	0	0	0	0	0	0	0	0	0	0	2	0	0	0	0	0
OTU_16256	0	5	0	60	2	0	0	0	0	1	1	0	0	0	0	0	0	0	9	0	0	1	1	0	4	0	0	0	0	0	0	0	0	0	0	0	0	0	0	0	0	0	0	0	0	0	0	0	0
OTU_11703	0	0	0	0	0	0	0	0	0	0	0	1	2	0	0	7	16	59	1	0	0	0	0	4	0	0	0	0	16	0	0	0	1	0	40	0	0	6	9	0	0	0	0	0	0	0	0	0	0
OTU_11701	0	0	0	0	0	0	0	0	0	0	0	0	1	1	10	3	8	0	0	0	0	0	0	0	0	0	0	0	0	0	0	3	0	0	0	0	0	2	0	0	0	0	0	0	0	0	0	0	0
OTU_22309	0	0	0	0	0	0	0	0	0	0	0	0	0	0	55	0	1	0	0	0	0	0	0	0	0	0	0	0	0	0	0	0	0	0	0	0	0	0	0	0	0	0	0	0	0	0	0	0	0
OTU_2270	0	0	0	0	0	0	1	0	0	0	0	0	0	0	0	0	0	0	0	0	0	0	0	0	0	0	0	0	0	110	0	0	0	0	0	0	0	0	0	0	0	0	0	0	0	0	0	0	0
OTU_15284	18	0	0	3	4	0	0	0	1	0	0	0	0	0	0	0	0	0	61	1	3	47	0	0	0	0	0	0	0	0	0	0	0	0	0	0	0	0	0	0	2	0	0	51	0	0	0	0	0
OTU_19882	0	0	0	0	0	0	0	0	0	0	0	0	0	4	0	0	0	0	0	0	3	0	0	0	0	0	17	0	0	0	0	1	0	0	0	0	97	0	0	0	0	0	1	0	0	0	0	0	0
OTU_2256	0	0	0	0	0	0	3	0	2	0	0	0	3	11	15	0	0	0	9	10	0	0	0	0	0	0	0	0	0	0	11	0	0	0	0	14	8	0	2	0	0	3	0	0	0	6	0	1	0
OTU_2257	0	0	0	0	0	0	1	0	0	10	0	10	5	1	0	0	0	0	0	14	1	0	0	0	0	0	2	10	0	0	1	17	0	0	0	0	3	0	0	0	2	0	0	0	0	0	0	0	0
OTU_2254	0	0	0	0	0	0	0	0	0	1	0	0	0	0	0	0	43	0	0	0	0	0	0	0	0	0	0	0	0	0	0	0	0	0	0	0	0	0	0	0	0	0	1	0	0	0	0	0	0
OTU_2255	0	2	3	0	0	0	0	0	12	0	0	0	8	8	1	15	0	0	4	71	0	0	0	0	0	0	0	6	0	1	1	7	0	0	1	26	1	0	18	2	0	0	0	2	0	18	0	0	0
OTU_2252	0	0	0	0	0	0	0	0	0	0	0	0	31	0	0	0	0	122	2	0	0	0	0	0	0	0	0	0	2	0	0	0	0	0	2	0	0	1	0	0	0	0	0	0	0	0	0	0	0
OTU_2253	0	0	0	0	0	1	0	0	0	0	0	0	0	0	0	0	0	0	7	0	0	0	0	0	0	0	0	0	0	0	0	0	0	0	0	0	1	0	0	0	38	0	0	0	0	0	0	0	0
OTU_2250	0	9	2	8	1	0	0	0	6	1	0	0	0	0	0	0	0	0	15	3	1	0	28	4	2	0	0	0	0	13	0	0	0	1	0	0	0	0	0	18	38	3	1	34	0	0	0	0	0
OTU_2251	0	0	0	0	0	0	1	0	0	0	0	0	1	0	0	0	0	0	3	1	0	0	3	0	0	2	0	0	0	0	0	0	0	0	0	0	1	0	0	0	0	1	0	0	0	0	0	0	0
OTU_2258	0	0	0	0	0	0	0	0	0	0	0	0	0	2	0	0	0	0	0	0	3	0	2	0	0	0	0	0	0	0	1	0	0	0	0	1	1	0	0	0	0	0	50	0	1	0	0	0	2
OTU_2259	0	0	0	0	0	0	0	0	0	0	0	0	0	0	0	0	0	1	0	18	0	0	0	0	0	0	0	3	0	0	0	0	0	0	0	0	0	0	0	0	0	0	0	0	0	0	0	0	0
OTU_18285	0	0	0	0	0	0	0	0	1	0	0	0	3	0	0	0	0	0	0	13	0	0	0	0	0	0	0	0	0	0	41	0	0	0	0	0	0	0	0	0	0	5	0	0	0	0	0	0	0
OTU_18286	0	0	0	0	0	0	0	0	0	0	0	0	0	0	1	0	0	1	0	16	0	0	0	0	0	0	0	1	0	0	0	7	0	0	0	1	0	0	0	0	0	0	0	0	0	0	0	0	0
OTU_4962	0	0	0	0	0	0	0	0	0	0	0	0	0	2	52	0	0	0	0	1	0	0	0	0	0	0	0	0	0	0	0	0	0	0	0	0	0	1	0	0	0	0	0	0	0	0	0	0	0
OTU_4961	0	0	0	0	0	0	0	0	0	0	0	0	1	0	41	0	5	0	0	0	0	0	0	0	0	0	0	1	0	0	0	0	18	0	0	2	0	40	0	0	0	0	0	0	0	0	0	0	0
OTU_4966	0	0	0	0	0	0	0	0	0	0	0	0	0	0	0	45	0	0	0	0	0	0	0	0	0	0	0	0	0	0	2	0	0	0	0	0	0	0	1	0	0	0	0	0	0	0	0	0	0
OTU_4964	0	0	0	0	0	0	1	0	0	0	0	0	0	0	0	29	1	0	0	2	0	0	0	0	0	0	0	0	0	0	1	1	2	0	4	0	0	1	7	0	0	0	0	0	0	0	0	0	0
OTU_4969	0	0	0	0	0	0	0	0	0	0	0	0	0	0	0	0	60	0	0	0	0	0	0	0	0	0	0	0	0	0	0	0	0	0	0	0	0	0	0	6	0	0	1	0	0	0	0	0	0
OTU_18752	0	0	0	0	0	0	0	0	0	0	0	0	0	0	0	0	0	0	0	0	0	0	0	0	0	25	1	1	0	0	0	0	0	0	0	0	0	0	0	0	0	0	0	0	0	0	0	2	0
OTU_18757	0	0	0	0	0	0	0	0	0	0	0	0	0	0	0	0	0	0	0	0	0	0	0	0	0	0	29	1	0	0	0	0	0	0	0	0	0	0	0	0	0	0	0	0	0	0	0	1	0
OTU_18756	0	0	0	0	0	0	1	0	0	0	0	0	1	1	0	0	0	0	1	0	0	0	0	0	0	10	48	11	0	0	0	11	5	0	0	0	4	0	0	0	0	0	0	0	0	0	2	40	0
OTU_18754	0	0	0	0	0	0	0	0	0	0	0	0	1	1	0	0	0	0	0	0	0	0	0	0	0	0	91	0	0	0	0	2	0	0	0	0	1	0	0	0	0	0	0	0	0	0	0	14	0
OTU_14666	0	0	0	0	0	0	0	0	0	0	0	0	0	0	0	0	0	0	0	0	0	0	0	0	0	11	0	0	0	0	0	0	0	0	0	0	0	0	0	0	0	0	0	0	0	0	103	53	0
OTU_10562	0	0	0	0	0	0	0	0	0	35	0	0	0	0	0	0	0	0	0	0	0	0	0	0	0	0	0	0	0	0	0	0	0	0	0	0	0	0	0	0	0	1	0	0	0	0	0	0	0
OTU_13037	0	0	0	0	0	0	0	0	0	0	0	0	0	0	0	0	0	0	0	0	0	0	0	0	0	0	0	0	0	0	0	0	0	0	0	0	0	0	0	0	0	0	0	0	92	0	0	0	0
OTU_13034	0	0	0	0	0	0	0	0	0	0	0	0	0	0	0	0	0	0	0	0	0	0	0	0	0	0	0	1	0	0	0	0	0	0	0	0	0	0	0	0	0	0	0	0	242	0	0	0	0
OTU_13032	0	0	0	0	0	0	0	0	0	0	0	0	0	0	0	0	0	0	0	0	0	0	0	0	0	0	0	1	0	0	0	0	0	0	0	0	0	0	0	0	0	0	0	0	45	0	0	0	0
OTU_13031	0	0	0	0	0	0	0	0	0	0	0	0	0	0	0	0	0	0	0	0	0	0	0	0	0	0	0	0	0	0	0	0	0	0	0	0	0	0	0	0	0	0	0	0	93	0	0	0	0
OTU_3619	0	0	0	0	0	0	0	0	0	0	0	0	0	0	1	0	0	0	6	0	0	0	0	0	0	0	0	0	0	0	0	0	0	0	0	0	0	0	0	0	75	0	0	0	0	0	0	0	0
OTU_3618	0	0	0	0	0	0	0	0	0	3	0	0	0	0	0	0	5	0	0	0	0	0	0	2	0	0	0	0	0	0	0	0	0	0	0	0	0	0	0	51	1	4	0	0	0	0	0	0	0
OTU_8649	0	0	0	0	0	0	0	0	0	0	0	0	0	48	3	0	0	0	0	0	0	0	0	0	0	0	0	0	0	0	1	0	0	0	1	0	24	4	0	0	0	0	0	0	0	0	0	0	0
OTU_3614	0	0	0	0	0	0	0	0	0	0	0	0	0	0	0	0	0	0	0	0	0	0	0	0	0	0	0	0	0	0	0	0	0	0	0	2	0	0	0	49	0	0	0	0	0	0	0	0	0
OTU_3617	0	0	0	0	0	0	0	0	0	0	0	0	0	0	0	0	2	0	0	0	0	0	0	0	0	0	0	0	0	0	0	0	0	0	0	0	0	0	0	75	0	0	0	0	0	0	0	0	0
OTU_8644	0	0	0	0	0	0	0	0	0	0	0	8	2	21	0	0	0	0	0	0	3	0	0	0	0	0	0	0	0	0	0	2	9	0	0	0	59	2	0	0	0	0	0	0	1	0	0	0	0
OTU_8643	0	0	0	0	0	0	0	0	0	0	0	0	0	5	1	0	0	0	0	0	0	0	0	0	0	0	0	0	0	0	3	0	0	0	1	0	36	3	0	0	0	0	0	0	0	0	0	0	0
OTU_8642	0	0	0	0	0	0	2	0	0	0	0	12	0	20	4	0	0	0	0	0	0	0	0	0	0	0	1	2	0	0	0	0	0	0	0	0	43	2	0	0	0	0	0	0	0	0	0	1	0
OTU_8641	0	4	0	0	0	0	3	0	1	0	4	0	2	3	4	1	0	0	0	3	0	0	0	0	2	0	1	0	0	0	3	0	0	1	0	11	8	0	3	0	0	0	0	0	0	0	0	6	0
OTU_9111	0	0	0	0	0	0	0	0	0	0	0	0	0	0	0	0	0	1	0	0	0	0	0	0	0	0	0	0	0	0	0	0	13	0	71	0	0	2	2	0	0	0	0	0	0	0	0	0	0
OTU_9112	0	0	0	0	0	0	0	0	0	0	0	0	0	1	0	2	0	4	0	0	0	0	0	0	0	0	0	0	0	2	0	1	1	0	64	0	0	1	0	0	0	0	0	0	0	0	0	0	0
OTU_9113	0	0	0	0	0	0	0	0	0	0	0	0	0	0	0	9	0	8	0	0	0	0	0	0	0	0	0	0	0	6	0	0	0	0	59	0	0	0	0	0	0	0	0	0	0	0	0	0	0
OTU_9114	0	0	0	0	0	0	0	0	0	0	0	0	0	0	0	0	0	0	0	0	0	0	0	0	0	0	0	0	0	0	0	1	0	0	93	1	0	0	3	0	0	0	0	0	0	0	0	0	0
OTU_9115	0	0	0	0	0	0	0	0	0	0	0	0	0	0	0	0	2	22	0	0	0	0	0	0	0	0	0	4	0	2	0	4	0	0	26	0	0	0	1	1	0	0	0	0	0	0	0	0	0
OTU_4346	0	0	0	0	0	0	0	0	1	0	0	0	2	23	22	3	0	0	2	5	0	0	0	0	0	0	0	0	0	0	0	0	0	0	1	14	3	0	4	0	0	0	0	0	0	0	0	0	0
OTU_4347	1	0	0	0	0	0	2	0	0	0	2	0	13	10	0	0	0	0	2	0	2	0	0	0	0	0	0	0	0	0	2	2	0	3	0	0	41	1	0	0	0	0	0	0	0	0	0	0	1
OTU_4344	0	0	0	0	0	0	0	0	0	0	0	0	0	2	144	0	0	0	0	0	0	0	0	0	0	0	0	0	0	0	0	0	0	0	0	0	7	4	0	1	0	0	0	0	0	0	0	0	0
OTU_4345	0	0	0	0	0	0	0	0	0	0	0	0	0	0	53	0	0	0	0	3	0	0	0	0	0	0	0	0	0	0	0	0	0	0	0	0	0	0	0	0	0	0	0	0	3	0	0	0	0
OTU_4342	0	0	0	0	0	0	0	0	0	0	0	0	3	35	0	0	0	0	1	0	0	0	0	0	0	0	0	0	0	0	0	1	0	0	0	0	39	0	0	0	0	0	0	0	0	0	0	1	0
OTU_4343	0	0	0	0	0	0	0	0	0	0	0	0	0	0	67	0	0	0	0	0	0	0	0	0	0	0	0	0	0	0	0	1	0	0	0	0	0	0	0	0	0	0	0	0	0	0	0	0	0
OTU_4341	0	0	0	0	0	0	0	0	0	0	0	0	0	0	23	0	0	0	0	2	0	0	0	0	0	0	0	0	0	0	0	0	0	0	0	1	0	0	0	0	0	0	0	0	0	0	0	0	0
OTU_19574	0	0	0	0	0	0	0	0	0	0	0	2	0	0	0	0	0	0	1	0	0	0	0	0	0	0	0	0	0	0	0	0	0	31	0	0	0	0	0	0	0	0	0	0	0	0	0	0	0
OTU_19575	0	0	0	1	0	0	0	0	0	1	0	21	8	0	0	0	0	0	1	0	0	0	0	0	0	0	0	0	0	0	1	0	0	72	0	0	2	0	0	0	3	0	0	0	0	0	0	0	0
OTU_19576	0	0	0	0	1	0	0	0	0	0	0	3	0	0	0	0	0	0	0	1	1	0	1	0	0	0	0	0	0	0	0	1	0	2	0	0	0	0	0	0	0	0	0	0	0	0	0	0	0
OTU_5765	0	0	0	0	0	1	0	0	0	0	0	0	1	2	51	2	0	0	0	0	0	0	0	0	0	0	0	0	1	0	0	0	0	0	0	0	7	1	0	0	0	0	0	0	1	0	0	0	0
OTU_5764	0	0	0	0	0	0	0	0	0	0	0	0	0	1	43	0	0	0	0	0	0	0	0	0	0	0	0	0	0	0	0	0	0	0	0	0	1	2	0	0	0	0	0	0	0	0	0	0	0
OTU_5763	0	0	0	0	0	0	2	0	0	0	0	0	0	2	14	0	0	0	0	0	0	0	0	1	0	0	0	0	3	1	0	0	0	0	2	0	2	3	0	0	0	0	0	0	0	0	0	0	0
OTU_5762	0	0	0	0	0	0	0	0	0	0	0	0	1	4	75	0	0	0	2	9	0	0	0	0	0	0	0	0	0	0	0	1	0	0	0	0	2	1	0	0	0	0	0	0	0	0	0	0	0
OTU_7724	0	0	0	0	0	0	3	0	0	0	0	25	2	1	3	0	0	3	1	0	0	0	0	0	0	0	3	0	0	0	0	6	0	0	0	0	2	1	0	0	0	0	0	0	0	0	0	0	0
OTU_7727	0	0	0	0	0	0	0	0	0	0	0	0	0	0	0	0	0	0	0	0	0	0	0	0	0	0	1	0	0	0	0	1	0	0	0	0	0	0	0	0	0	0	0	0	0	1	3	197	2
OTU_7726	0	0	0	4	0	0	0	0	0	0	0	0	0	0	0	0	1	0	0	0	0	0	0	0	0	0	0	0	0	0	0	0	0	0	0	0	0	0	0	0	0	0	0	1	0	1	0	2	0
OTU_7721	0	0	0	0	0	0	0	0	0	0	0	0	0	0	0	0	10	0	0	0	0	0	0	0	0	0	0	0	0	0	0	0	0	0	0	0	0	0	0	0	0	2	0	0	0	69	6	7	5
OTU_7722	0	0	0	0	0	0	0	0	0	0	0	0	0	0	0	0	0	0	0	0	0	0	0	0	0	0	0	0	0	0	0	0	0	0	0	0	0	0	0	0	0	0	0	0	0	18	1	0	7
OTU_7729	0	0	0	0	2	0	0	0	0	0	0	0	0	0	0	0	0	1	0	3	0	0	0	0	0	0	0	0	0	4	0	0	0	0	0	0	0	0	0	0	0	0	0	0	0	0	0	0	16
OTU_7728	1	0	0	0	14	0	1	0	0	0	0	0	0	0	0	0	1	0	2	15	0	0	0	2	0	0	0	0	0	17	0	0	0	0	0	1	0	0	0	5	12	0	0	0	0	0	0	0	8
OTU_18774	0	0	0	0	0	0	0	0	0	0	0	0	1	0	0	0	0	0	0	0	0	0	0	0	0	1	54	0	0	0	0	0	0	0	0	0	0	0	0	0	0	0	0	0	0	0	6	19	0
OTU_6232	0	0	0	0	0	3	0	0	1	0	0	0	1	0	0	0	0	0	0	1	1	3	1	0	0	0	0	0	0	0	0	0	0	0	0	0	0	0	0	0	0	0	1	0	0	0	0	0	2
OTU_6233	9	0	0	0	0	0	0	0	0	1	5	0	0	0	0	0	0	0	0	0	0	0	0	4	1	0	0	0	0	20	0	0	0	0	0	0	0	0	0	0	0	0	1	0	0	0	0	0	0
OTU_6235	1	0	0	4	0	0	0	0	0	0	1	0	0	0	0	0	0	0	0	0	0	0	0	2	0	0	0	0	0	0	0	0	0	0	0	0	0	0	0	1	0	0	0	0	0	0	0	0	0
OTU_7181	0	0	0	0	0	0	0	0	0	0	0	0	6	0	0	0	0	0	0	0	0	0	0	2	0	0	0	0	0	0	0	0	0	0	0	39	0	0	1	0	0	0	0	0	0	0	0	1	0
OTU_7180	0	0	0	0	0	0	4	0	0	0	0	6	2	1	0	1	6	4	0	0	0	0	0	0	0	13	9	1	7	1	2	0	1	42	0	17	1	0	0	0	0	0	0	0	2	2	0	3	0
OTU_7185	0	0	0	0	0	0	3	0	6	0	0	1	8	0	0	1	0	0	0	0	0	0	0	0	0	0	0	0	0	2	5	0	0	0	0	39	0	0	3	0	0	0	0	0	0	0	0	0	0
OTU_7184	1	0	0	0	0	1	0	0	0	0	0	2	1	0	1	0	0	2	0	0	0	0	0	0	0	0	0	2	0	0	1	0	1	0	0	18	3	0	1	0	0	0	0	0	0	0	0	0	0
OTU_7187	0	0	0	0	1	0	0	0	0	0	0	0	1	0	0	0	0	0	0	1	0	0	0	0	0	0	0	0	2	0	0	0	0	0	0	50	0	0	11	0	0	0	0	0	3	0	0	5	1
OTU_7189	0	0	0	0	0	0	0	0	4	0	0	0	3	1	1	0	0	0	0	1	1	0	0	0	0	0	0	0	0	1	0	0	0	0	0	16	0	0	1	0	0	0	0	0	0	6	0	0	0
OTU_8989	0	0	0	0	0	0	4	0	0	0	0	0	2	1	0	1	0	1	0	0	0	0	0	0	0	0	0	0	0	2	0	0	1	0	0	0	0	0	0	0	0	0	0	0	0	0	0	0	1
OTU_8987	0	0	0	6	2	0	0	0	0	0	15	0	0	0	0	0	10	0	0	0	0	0	14	17	0	0	0	0	0	169	0	0	0	0	0	0	0	0	0	27	44	0	0	0	0	0	0	0	0
OTU_8981	1	0	0	5	1	0	2	0	0	0	0	0	0	0	0	0	1	0	34	0	0	0	0	0	0	0	0	0	0	16	0	0	0	0	0	0	0	0	0	0	0	0	0	1	0	0	0	0	0
OTU_25304	0	0	0	0	0	0	0	0	0	0	0	0	0	0	0	0	0	0	0	0	0	0	0	0	0	0	0	0	0	0	0	0	0	0	0	0	0	0	0	0	0	0	0	0	0	0	0	3	0
OTU_25301	0	0	0	0	0	0	0	0	0	1	0	2	1	0	0	0	0	0	0	0	0	0	1	0	0	0	0	0	0	1	0	0	0	3	0	0	0	0	0	0	0	0	0	0	0	1	0	0	0
OTU_25302	0	0	0	0	0	0	0	0	0	0	0	4	0	1	0	0	0	0	0	0	1	0	0	0	0	0	0	1	0	0	0	3	0	0	0	0	1	0	0	0	0	0	0	0	0	0	0	2	0
OTU_25303	0	0	0	0	0	0	0	0	0	0	0	0	0	0	0	0	0	0	0	0	0	0	0	0	0	0	0	0	0	0	0	0	0	0	0	0	0	0	0	0	0	0	0	0	0	0	0	0	0
OTU_25308	0	0	0	0	0	0	0	0	0	0	0	0	0	0	0	1	0	0	0	0	0	0	0	0	0	0	0	0	0	0	0	0	0	1	0	0	0	0	0	0	0	0	0	0	0	9	0	0	0
OTU_25309	0	0	0	0	0	0	0	1	0	0	0	9	12	0	0	0	0	2	0	1	0	0	0	0	0	0	0	2	0	0	0	2	0	2	0	0	0	0	0	0	0	0	0	1	0	0	0	0	0
OTU_94	0	0	0	0	20	0	0	0	14	162	88	0	0	0	0	0	49	0	0	0	0	0	25	0	0	0	0	0	0	368	0	0	0	0	3	0	0	0	0	43	30	3	0	3	0	0	0	0	0
OTU_95	3	0	0	0	1	0	0	0	0	0	0	0	0	0	0	0	1	0	0	0	0	0	0	0	0	0	0	0	0	0	0	0	0	0	0	0	0	0	0	0	0	0	0	0	0	0	0	0	0
OTU_96	0	0	0	0	0	0	0	0	0	0	0	0	0	0	0	0	0	0	0	0	0	0	0	0	0	0	0	0	0	0	0	0	0	0	0	0	0	0	0	0	0	0	0	0	36	0	0	0	0
OTU_97	0	0	0	0	0	0	0	0	0	0	0	0	0	0	14	0	0	0	0	0	0	0	0	0	0	0	0	0	0	0	0	0	0	0	0	0	0	3	0	0	0	0	0	0	0	0	0	0	0
OTU_90	3	0	0	5	0	0	0	0	0	0	0	0	0	0	0	0	0	0	8	57	34	0	0	0	2	0	0	0	0	0	0	0	0	0	0	0	0	0	37	0	0	6	0	0	0	0	0	0	0
OTU_91	0	0	5	0	0	0	0	0	0	2	0	0	0	0	0	0	0	0	1	0	0	0	0	0	0	0	0	0	0	0	0	0	0	0	0	0	0	0	0	0	0	0	0	5	0	0	0	0	0
OTU_92	0	0	0	0	0	0	0	0	0	0	0	0	0	0	8	0	0	0	1	0	0	0	0	0	0	0	0	0	0	0	0	1	0	0	0	0	0	0	0	0	0	0	0	0	0	0	0	0	0
OTU_93	0	3706	0	1	12	0	0	0	0	0	0	0	0	0	0	0	0	0	0	5	0	6	0	0	24	0	0	0	0	0	0	0	0	0	0	0	0	0	9	0	0	0	0	0	0	0	0	0	0
OTU_98	0	0	0	0	1	0	0	0	0	0	0	0	3	0	0	0	0	0	2	0	5	0	1	0	0	0	0	0	0	0	0	0	0	0	0	0	0	0	0	0	0	0	22	0	4	0	0	1	0
OTU_99	2	26	18	8	12	1	12	0	27	5	0	27	4	2	67	2	0	0	35	78	7	1	4	0	12	0	1	1	0	22	1	1	0	3	0	32	1	1	8	0	39	172	14	24	53	4	1	5	127
OTU_8328	0	0	0	0	0	0	0	0	0	0	0	0	0	0	0	0	0	0	0	0	0	0	0	0	0	0	0	0	0	0	0	0	0	0	0	0	0	0	0	0	0	0	0	0	0	0	0	0	0
OTU_8329	0	0	0	11	0	0	0	0	0	0	9	0	0	0	0	0	0	0	0	0	0	0	0	0	0	0	0	0	0	0	0	0	0	0	0	1	0	0	0	0	0	0	0	0	0	0	0	0	0
OTU_8321	0	0	0	0	0	0	0	0	0	0	0	0	0	0	0	0	0	0	0	2	0	0	0	0	0	0	0	0	0	0	0	0	0	0	0	0	0	0	1	0	0	0	0	0	0	0	0	0	0
OTU_8322	0	2	0	0	0	0	0	0	0	0	0	0	0	0	0	1	0	0	0	4	0	0	3	0	3	0	0	0	0	0	7	0	3	0	0	0	8	0	11	0	0	0	0	0	0	4	0	0	0
OTU_8325	0	0	0	0	0	0	0	0	0	0	0	0	0	0	0	0	0	0	0	0	0	0	0	0	0	0	0	0	0	0	0	0	0	0	0	0	0	0	0	0	0	0	0	0	0	0	0	0	0
OTU_8326	0	0	0	0	0	0	0	0	0	0	0	0	0	0	0	0	0	0	0	0	0	0	0	0	0	0	0	0	0	0	0	0	0	0	0	0	0	0	0	0	0	0	0	0	0	0	0	0	0
OTU_8327	0	0	0	0	0	0	0	0	0	0	0	0	0	0	0	0	0	0	0	0	0	0	0	0	0	0	0	0	0	0	0	0	0	0	0	0	0	0	0	0	0	0	0	0	0	0	0	0	0
OTU_21212	0	0	0	0	0	0	2	0	0	0	0	1	0	0	0	0	0	0	0	0	0	0	0	0	0	0	14	0	0	0	0	1	0	0	0	0	0	0	0	0	0	0	0	0	0	0	0	41	0
OTU_21217	0	0	0	0	0	0	0	0	0	0	0	0	0	1	0	0	0	0	0	0	0	0	0	0	0	0	0	0	0	0	0	5	0	0	0	0	0	0	0	0	0	0	0	0	0	0	0	33	0
OTU_16018	0	25	7	0	3	0	0	0	0	0	0	0	0	0	0	0	0	0	0	0	0	0	10	0	16	0	0	0	0	0	0	0	0	0	0	0	0	0	0	0	0	2	0	22	0	1	0	0	0
OTU_16010	0	2	0	0	0	0	0	0	0	164	1	0	0	0	0	0	0	0	0	0	0	0	0	0	2	0	0	0	0	0	0	0	0	0	0	0	0	0	0	0	4	2	1	0	0	0	0	0	0
OTU_16011	0	34	0	0	0	0	0	0	0	0	13	0	0	0	0	0	0	0	0	0	0	0	5	0	37	0	0	0	0	0	0	0	0	0	0	0	1	0	0	0	0	0	0	0	0	2	0	0	0
OTU_11545	0	0	0	0	0	0	0	0	0	0	0	1	0	26	2	0	0	0	0	0	0	0	0	0	0	0	0	0	0	0	0	0	0	0	0	0	43	1	0	0	0	0	0	0	0	0	0	0	0
OTU_11546	0	0	0	1	0	0	0	0	0	0	0	0	0	157	49	0	0	0	0	0	5	0	0	0	0	0	0	0	0	0	0	3	0	0	0	0	75	0	0	0	0	0	0	0	0	1	0	0	0
OTU_22545	0	0	0	0	0	0	0	0	0	1	0	0	0	0	0	0	35	0	0	0	0	0	0	0	0	0	0	0	0	0	0	0	0	0	0	0	0	0	11	0	2	0	0	0	0	0	0	0	0
OTU_22548	2	0	1	0	0	0	0	0	0	0	0	0	0	0	0	0	0	0	0	0	0	0	0	6	1	0	0	0	0	0	0	0	0	0	0	0	0	0	0	0	0	4	8	0	0	0	0	0	0
OTU_11096	0	0	0	21	0	0	0	0	0	0	0	0	0	0	0	0	0	0	0	0	0	0	0	0	0	10	14	0	0	0	0	0	0	0	0	0	0	0	0	0	0	0	0	0	0	0	0	90	0
OTU_11095	0	0	0	29	0	0	0	0	0	0	0	0	2	2	0	0	0	0	2	0	0	0	0	0	0	0	2	2	0	0	2	2	0	0	0	0	0	0	0	0	0	0	0	0	0	0	0	1	0
OTU_22890	0	0	0	0	0	0	0	0	0	0	0	0	1	0	0	0	0	0	0	1	1	0	0	0	0	0	0	4	0	0	0	0	0	0	0	0	2	0	0	0	0	0	4	0	0	0	0	0	21
OTU_11099	0	0	0	24	0	0	0	0	0	0	2	0	0	1	0	0	0	0	0	0	0	0	3	0	9	0	0	0	0	0	0	0	0	0	0	0	0	0	0	0	0	0	0	0	0	0	0	0	4
OTU_14350	0	0	0	0	0	0	3	0	0	0	0	0	1	1	0	2	0	0	0	0	0	0	0	0	0	0	1	0	0	0	0	0	0	2	0	3	0	0	0	0	0	6	0	0	0	0	0	0	0
OTU_14275	0	0	0	0	0	0	0	0	0	0	0	0	0	0	0	0	0	0	0	0	0	0	0	0	0	0	0	0	0	0	0	0	0	0	0	0	0	0	0	0	0	0	0	0	2	0	0	0	0
OTU_15739	0	0	0	0	0	0	0	0	0	0	0	0	0	0	0	0	0	0	0	0	0	0	0	0	0	0	0	0	0	0	0	0	0	0	0	0	0	0	0	17	0	0	0	0	0	0	0	0	0
OTU_15736	0	0	0	0	0	0	0	0	0	0	0	0	0	0	0	0	0	0	0	0	0	0	0	0	0	0	0	0	0	0	0	0	0	0	0	0	0	0	0	0	0	0	0	0	0	0	0	0	0
OTU_20972	0	0	0	0	0	0	0	0	0	0	0	0	0	0	0	0	0	0	0	0	0	0	0	0	0	0	0	0	0	0	0	0	0	0	0	0	0	0	0	0	0	8	0	2	2	16	22	0	0
OTU_20974	0	0	0	0	0	0	0	0	0	0	0	1	0	0	0	0	0	1	0	0	0	0	0	0	0	0	0	0	0	0	0	0	0	0	0	0	0	0	0	0	0	0	0	0	0	10	0	0	0
OTU_20975	0	0	0	0	0	0	0	0	0	0	0	0	0	0	0	0	0	0	0	0	0	0	0	0	0	1	0	0	0	0	0	1	1	0	0	0	0	0	0	0	0	0	0	0	0	48	0	1	1
OTU_20977	0	1	0	0	0	0	0	0	0	0	0	0	0	0	0	0	0	0	0	0	0	0	0	0	2	0	1	0	0	0	0	0	0	0	0	0	0	0	0	0	0	0	0	0	0	92	0	1	0
OTU_1803	0	0	0	0	0	0	0	0	0	4	0	13	0	0	0	1	0	8	0	0	0	0	0	0	0	0	0	0	0	2	0	1	8	0	0	0	0	0	0	0	0	0	0	0	0	1	15	12	0
OTU_1800	0	0	0	0	0	0	0	0	0	2	0	0	0	0	0	0	0	0	0	0	0	0	0	0	2	0	0	0	0	0	0	1	0	0	0	0	0	0	0	0	0	0	0	0	0	0	0	0	0
OTU_6857	0	0	2	0	0	0	0	0	0	0	1	0	0	54	3	2	0	1	1	2	0	0	8	0	1	0	0	0	0	0	14	0	1	0	0	0	104	0	0	0	0	0	1	0	1	23	0	31	0
OTU_1806	0	0	0	0	0	0	0	0	0	0	0	0	0	0	0	2	0	0	0	0	0	0	0	0	0	0	0	0	0	0	0	0	0	0	0	0	0	0	7	0	0	0	0	7	0	0	0	0	0
OTU_1807	0	0	0	0	0	0	0	0	22	0	0	18	0	0	12	7	0	1	0	70	0	0	0	0	0	0	0	0	0	4	2	31	0	0	0	0	0	0	12	0	0	0	0	0	0	0	0	0	0
OTU_5248	0	0	0	0	0	0	0	0	0	0	0	0	0	0	0	0	0	0	0	0	0	0	0	0	0	0	0	0	0	0	0	0	0	0	0	0	0	0	0	0	0	0	0	0	0	0	0	0	0
OTU_1804	0	0	0	0	0	0	0	0	19	0	0	0	0	1	0	0	0	0	0	3	0	0	0	0	0	0	1	0	0	0	3	1	0	12	0	0	2	0	0	0	0	0	7	6	0	0	0	1	0
OTU_5240	0	0	0	0	0	0	0	0	0	0	0	0	0	0	0	0	0	0	0	0	0	0	0	0	0	0	0	0	0	0	0	0	0	0	0	0	0	0	0	0	0	0	0	0	0	0	1	3	0
OTU_5241	0	0	0	0	0	0	0	1	0	0	0	0	0	4	0	0	0	0	0	0	0	0	0	0	0	0	0	0	0	0	0	0	0	0	0	0	3	0	0	0	0	0	0	0	0	4	0	0	0
OTU_5242	0	0	0	1	0	0	0	0	0	0	0	0	0	0	0	0	0	0	0	0	0	0	0	0	0	0	0	0	0	0	2	0	0	0	0	0	7	0	0	0	0	0	0	4	0	0	0	4	0
OTU_5243	0	0	0	0	0	0	0	0	0	0	0	0	0	0	0	0	0	0	0	0	0	0	0	0	0	0	0	0	0	0	0	0	0	0	0	0	0	0	0	0	0	0	0	0	0	0	0	0	0
OTU_5244	0	0	0	0	0	0	0	0	0	0	0	2	3	21	6	6	0	0	0	0	0	0	0	0	0	0	1	0	0	0	7	1	1	0	0	0	14	0	0	0	0	0	0	0	0	0	0	1	0
OTU_5246	0	0	0	0	0	0	0	0	0	0	3	0	0	0	0	0	0	0	0	0	0	0	0	0	0	0	0	0	0	0	0	0	0	0	0	0	0	0	0	0	0	0	0	0	0	0	0	0	0
OTU_5247	0	0	0	0	0	0	8	1	0	0	0	0	0	2	0	0	0	0	0	0	0	0	0	0	0	0	2	0	0	0	1	1	0	0	0	0	2	0	0	0	0	0	0	0	0	0	0	11	0
OTU_14061	0	1	0	0	1	0	0	0	0	0	0	0	3	0	0	20	0	0	0	0	0	0	0	0	1	0	0	0	0	0	12	0	0	0	0	0	0	0	2	0	0	0	0	0	12	0	0	0	0
OTU_14060	0	0	0	0	0	0	0	0	1	0	0	0	0	0	0	0	0	0	0	0	0	0	0	0	0	0	0	0	0	0	0	0	0	0	0	0	0	0	0	0	0	1	0	0	0	0	0	0	2
OTU_14064	0	0	0	0	0	0	0	0	0	0	0	0	0	0	0	0	0	0	0	0	0	0	0	1	0	0	0	0	0	0	0	0	0	0	0	0	0	0	0	0	0	0	0	0	0	0	0	0	0
OTU_10767	0	0	0	0	0	0	1	0	2	0	0	0	6	1	0	0	0	0	0	2	0	0	0	0	1	0	0	0	0	0	2	0	0	1	0	3	0	0	0	0	0	0	0	0	0	0	0	0	0
OTU_10764	0	0	0	0	0	0	0	0	0	0	0	0	3	22	6	5	0	0	0	1	0	0	0	0	0	0	0	0	0	0	3	0	0	2	0	0	17	1	0	0	0	0	0	0	0	1	0	1	0
OTU_10761	0	0	0	0	0	0	0	0	1	7	0	0	0	1	1	0	8	0	4	6	0	0	0	0	0	0	0	0	0	7	0	0	0	0	0	0	0	0	6	0	0	0	0	0	0	0	0	0	0
OTU_13233	0	0	0	0	0	0	0	0	0	0	0	0	0	0	0	0	0	0	0	0	0	0	0	0	0	0	0	0	0	0	0	0	0	0	0	0	0	0	0	0	0	0	0	0	65	0	0	0	0
OTU_13232	0	0	0	0	0	0	1	1	0	0	0	0	5	1	0	1	0	0	0	1	0	0	0	0	0	0	0	0	0	0	1	0	6	0	4	0	4	16	1	0	0	7	0	0	1	0	0	0	0
OTU_13236	0	0	0	0	0	0	0	0	0	0	0	0	0	0	0	0	0	0	0	0	0	0	0	0	0	0	0	0	0	0	0	0	1	0	0	0	0	0	0	0	0	0	0	0	0	0	0	0	0
OTU_13238	0	0	0	0	0	0	4	0	0	0	0	0	0	1	0	0	0	0	0	8	0	0	0	0	0	0	0	0	0	11	0	0	0	0	0	0	0	0	0	0	0	0	0	0	0	0	0	2	45
OTU_12720	0	0	0	0	0	0	0	0	0	0	0	0	0	0	0	0	0	0	0	0	0	0	0	0	0	0	0	0	0	0	0	0	0	0	0	0	0	0	0	0	0	36	0	8	0	0	0	0	0
OTU_12729	0	1	0	0	0	0	0	0	0	0	0	0	0	0	0	0	0	0	0	5	0	0	0	0	0	0	0	0	0	0	0	0	0	0	0	0	0	0	0	0	0	14	0	0	0	0	0	0	0
OTU_19378	0	0	0	0	0	0	0	0	0	0	0	0	1	0	0	0	0	0	0	0	0	0	0	0	0	0	0	9	0	0	5	0	0	0	0	0	2	0	0	0	0	0	0	0	0	0	0	0	0
OTU_16359	3	0	0	4	0	0	0	0	0	0	0	0	0	0	0	0	0	0	0	0	0	0	0	0	0	0	0	0	0	0	0	0	0	0	0	0	0	0	0	0	0	13	0	15	0	0	0	0	0
OTU_6245	0	0	0	0	0	0	0	0	0	0	0	0	0	0	0	0	0	0	0	0	0	0	0	0	0	0	0	0	0	0	0	0	0	0	0	0	0	0	0	0	0	0	0	0	0	0	0	0	0
OTU_1211	0	0	0	0	0	0	0	0	0	0	6	0	0	0	0	0	0	0	0	0	0	0	0	0	0	0	0	0	0	0	0	0	1	0	0	0	0	0	0	0	0	0	0	0	0	0	0	0	0
OTU_6241	0	0	0	0	0	0	0	0	0	0	0	0	0	0	0	0	0	14	1	5	0	0	0	0	0	0	0	0	0	0	0	0	0	0	0	0	0	0	0	1	0	14	0	0	0	0	0	0	0
OTU_1215	0	0	0	0	0	0	0	0	0	0	0	0	0	0	0	0	0	0	0	0	0	0	0	0	0	0	0	0	0	0	0	0	0	0	0	0	0	0	0	0	0	0	0	0	0	0	0	0	0
OTU_6242	0	0	0	0	0	0	0	0	0	0	0	0	0	0	0	0	0	2	0	0	0	0	0	0	0	0	0	0	0	0	0	0	0	0	0	0	0	0	0	0	0	0	0	0	0	0	0	0	0
OTU_18138	0	0	0	0	0	0	4	0	0	0	0	5	0	0	0	0	0	38	1	3	0	0	0	0	0	0	0	28	14	0	0	0	0	0	0	0	0	2	0	21	0	0	0	0	0	0	0	0	2
OTU_18133	0	0	0	0	0	0	0	0	0	0	0	0	0	0	0	1	0	14	0	0	0	0	0	0	0	0	0	0	6	0	0	0	1	0	18	0	0	5	1	0	0	0	0	0	0	0	0	0	0
OTU_18132	0	0	0	0	1	0	0	0	0	0	0	0	0	0	0	0	0	19	0	0	0	0	0	0	0	0	0	1	8	2	0	0	0	0	9	0	0	6	0	0	0	0	0	0	0	0	0	0	0
OTU_18130	0	0	0	0	0	0	4	0	0	0	0	0	1	0	0	0	0	94	0	1	0	0	0	0	0	0	0	2	0	0	0	0	0	0	1	1	0	2	0	0	0	0	0	0	0	0	0	1	2
OTU_18136	0	0	0	0	0	0	0	0	0	0	0	0	1	0	0	0	0	2	0	0	0	0	0	0	0	0	0	0	0	0	0	1	0	0	0	39	0	0	3	0	0	0	1	0	0	1	0	0	0
OTU_1937	0	0	0	0	0	1	4	8	0	0	0	0	0	0	0	0	0	1	0	1	0	0	0	0	0	0	0	3	255	0	0	8	0	0	0	0	0	0	0	0	0	0	0	0	0	0	0	0	0
OTU_1934	0	0	0	0	0	0	0	0	0	0	0	0	0	0	0	0	0	0	0	0	0	0	0	0	0	0	0	0	0	16	0	0	0	0	0	0	0	0	0	49	0	0	0	0	0	0	0	0	0
OTU_1935	0	0	0	0	0	0	0	0	1	0	1	0	0	1	0	0	2	0	0	2	9	0	0	3	2	0	0	0	0	0	0	0	0	0	0	0	0	0	0	0	0	6	213	23	0	1	0	0	0
OTU_1932	0	0	0	0	0	0	2	0	13	0	0	68	6	0	1	0	17	37	0	2	0	0	0	0	0	0	0	110	0	18	0	734	0	15	141	45	15	27	56	0	0	6	0	0	0	16	0	0	47
OTU_1933	0	0	0	0	0	0	0	0	0	0	0	0	1	0	0	0	0	0	0	0	0	0	0	0	0	15	308	10	0	0	2	9	2	0	0	0	3	0	0	0	0	0	0	1	0	5	0	123	0
OTU_1930	0	0	0	0	1	0	0	0	2	0	0	1	8	1	0	1	0	0	1	1	1	0	0	0	0	0	0	0	0	0	91	0	4	2	1	2	1	0	0	0	0	0	0	0	0	0	0	0	0
OTU_1931	0	1	0	0	0	0	0	0	3	0	0	0	0	0	0	0	1	0	0	0	0	0	0	0	0	0	0	0	0	0	455	0	0	0	0	0	0	0	0	0	0	0	0	0	0	0	0	0	1
OTU_1938	0	0	0	0	1	0	0	0	0	0	0	0	0	0	0	0	0	0	0	0	0	1	4	1	0	0	0	0	0	0	0	0	0	0	0	0	0	0	0	0	0	0	34	0	0	0	0	0	0
OTU_1939	0	2	0	25	0	1	0	0	0	9	0	0	0	0	0	0	0	0	0	0	0	0	28	2	0	0	0	0	1	10	0	0	0	0	0	0	0	0	0	12	62	19	0	1	0	0	0	0	0
OTU_15079	0	0	0	0	0	0	0	0	0	0	0	0	0	0	0	0	0	0	0	0	0	0	0	0	0	0	0	0	0	5	0	0	0	0	0	1	0	0	0	17	7	0	0	0	1	0	0	0	0
OTU_15078	0	0	0	0	0	0	0	0	0	0	0	0	0	0	0	0	1	0	0	0	0	0	0	0	0	0	0	0	0	0	0	0	0	0	0	0	0	0	0	8	0	0	0	3	0	0	0	0	0
OTU_15076	0	0	0	0	0	0	0	0	0	0	0	0	0	0	0	0	0	0	0	0	0	0	0	0	0	0	0	0	0	0	0	0	0	0	0	0	0	0	0	0	15	2	0	0	0	0	0	0	0
OTU_10249	0	0	0	0	0	0	0	0	0	0	0	0	2	0	0	0	1	0	0	0	1	0	0	0	0	0	0	0	0	0	0	0	0	0	0	0	0	0	0	0	0	0	0	0	0	0	0	0	0
OTU_10248	0	0	0	0	0	0	0	0	0	0	0	0	4	1	0	0	0	1	0	1	0	0	0	0	0	0	0	1	0	0	4	3	0	0	0	0	5	0	0	0	0	0	3	0	0	0	0	0	0
OTU_10241	0	0	0	0	0	0	0	0	0	0	0	0	4	0	0	0	0	0	0	1	0	0	0	0	0	0	0	0	0	0	0	0	0	0	0	0	0	0	0	0	0	0	0	0	0	0	0	0	0
OTU_10242	0	0	0	0	0	0	0	0	0	0	0	0	0	0	0	0	22	0	0	0	77	0	0	0	0	0	0	32	0	0	0	0	0	0	0	0	0	0	3	0	0	0	89	0	0	0	0	0	7
OTU_10247	0	0	0	0	0	0	0	0	0	0	0	0	1	0	0	0	0	0	0	0	2	0	0	0	0	0	0	0	0	0	0	0	0	0	0	0	0	0	0	0	0	0	0	0	0	0	0	0	0
OTU_3798	0	0	0	0	0	0	0	0	0	0	0	0	0	0	0	0	0	0	0	0	0	0	0	0	0	0	0	0	0	0	0	0	0	0	0	0	0	0	0	0	0	0	0	0	0	0	0	0	0
OTU_3799	1	0	0	0	3	1	0	0	0	0	0	0	0	0	0	0	0	0	1	0	0	0	0	0	0	0	0	0	0	2	0	0	0	0	0	0	0	0	0	0	0	1	0	0	0	0	0	0	0
OTU_3790	0	0	2	0	0	0	0	0	0	0	0	0	0	0	0	0	8	0	1	0	0	0	4	0	0	0	0	1	0	0	0	0	0	0	0	0	4	0	1	0	0	0	17	2	1	0	0	0	0
OTU_3791	0	0	0	0	0	0	0	0	0	0	0	0	0	2	0	0	0	0	0	0	0	0	0	0	0	0	0	0	0	1	0	0	0	0	0	0	0	0	0	0	0	0	0	0	0	0	0	0	0
OTU_3792	0	0	0	0	0	0	0	0	0	0	0	0	1	7	0	0	0	0	0	0	0	0	0	0	2	0	0	0	0	0	0	0	0	0	0	1	0	0	0	0	0	0	0	0	0	0	0	0	0
OTU_3793	0	0	0	1	0	0	0	0	0	0	1	4	1	0	0	0	0	0	0	0	0	0	0	0	0	0	0	0	0	0	0	0	21	0	0	0	0	0	0	0	0	0	0	0	0	0	0	14	0
OTU_3794	0	0	0	0	0	0	12	0	0	0	0	0	0	0	0	0	0	0	0	0	0	0	0	0	0	0	0	0	0	0	0	0	0	0	0	0	0	0	0	0	0	0	0	0	0	0	0	0	0
OTU_3795	0	0	0	0	0	0	0	0	0	0	0	0	0	0	0	0	0	0	0	0	0	0	0	0	0	0	0	0	0	0	0	0	0	0	0	0	0	0	0	0	0	0	0	0	6	0	0	0	0
OTU_3796	0	0	0	0	0	0	0	0	0	0	0	0	0	0	0	0	0	0	0	0	0	0	0	0	0	0	0	0	0	0	0	0	0	0	0	0	0	0	0	0	0	0	0	0	0	0	0	0	0
OTU_3797	0	0	0	0	0	0	0	0	0	0	0	0	0	0	0	0	0	0	0	0	0	0	0	0	0	0	0	0	0	0	0	0	0	0	0	0	0	0	0	0	0	0	0	0	0	0	0	0	0
OTU_9839	0	0	0	0	0	0	0	0	0	0	0	0	0	0	0	0	0	0	0	0	6	0	0	1	0	0	0	1	0	0	0	0	0	0	0	0	0	0	0	0	0	0	13	1	0	0	0	0	3
OTU_9837	0	0	1	0	0	0	0	0	1	0	0	0	0	0	1	5	0	0	0	11	0	0	0	0	0	0	0	0	1	0	0	0	0	0	0	0	0	0	2	0	0	1	0	0	1	0	0	0	0
OTU_9835	0	0	0	0	0	0	0	0	0	0	0	0	2	10	0	0	0	0	1	1	5	0	0	0	0	0	0	8	0	0	0	0	0	0	0	0	1	0	0	0	0	0	1	0	3	5	0	1	10
OTU_9834	0	0	0	0	0	0	0	0	0	0	0	0	0	0	0	0	0	0	0	6	0	0	0	0	0	0	0	0	0	0	0	0	0	0	0	0	0	0	0	0	0	3	0	0	0	0	0	0	6
OTU_9832	0	0	0	0	0	0	0	0	0	0	0	1	7	0	0	0	0	0	0	3	4	0	0	0	0	0	2	3	0	0	2	3	0	12	0	0	0	0	0	0	0	0	0	0	0	0	0	0	1
OTU_9831	0	0	0	0	0	0	1	0	0	0	0	0	1	0	0	1	0	1	0	5	0	0	0	0	0	0	0	3	1	0	2	0	0	1	0	1	0	1	2	0	0	0	0	0	0	1	0	0	1
OTU_2779	0	0	0	0	0	0	0	0	0	0	0	0	0	0	64	9	0	0	0	3	0	0	0	0	0	0	0	0	0	0	0	0	0	0	0	0	0	0	0	0	0	0	0	0	0	0	0	0	0
OTU_2778	0	0	0	0	0	0	0	0	0	0	0	0	22	5	84	1	0	0	5	0	0	0	0	0	0	0	0	0	0	0	0	0	1	0	0	0	35	14	0	0	0	0	0	0	0	0	0	0	0
OTU_2775	0	0	0	0	0	0	0	0	0	0	0	0	1	0	0	8	0	0	0	7	0	0	0	0	0	0	0	0	0	0	0	0	2	0	0	0	0	0	54	0	0	0	0	0	0	0	0	0	0
OTU_2774	0	0	0	0	0	0	0	0	0	0	0	0	24	5	125	3	0	2	1	1	0	0	0	0	0	0	0	0	0	0	0	1	0	0	0	16	2	11	0	0	0	0	0	0	0	0	0	0	0
OTU_2777	0	0	0	0	0	0	0	0	0	24	0	0	0	0	0	0	48	0	0	0	0	0	0	0	0	0	0	0	0	0	0	0	0	0	0	0	0	0	0	0	0	0	0	0	0	0	0	0	0
OTU_2776	0	0	0	1	0	0	0	0	0	0	0	0	0	0	5	49	0	0	0	3	0	0	0	0	0	0	0	0	0	0	0	0	0	0	0	0	0	0	0	0	0	0	0	0	0	0	0	0	0
OTU_2771	0	0	0	0	0	0	0	0	0	0	0	0	0	0	59	0	0	0	0	6	0	0	0	0	0	0	0	0	0	0	0	0	0	0	0	2	0	0	1	0	0	0	0	0	0	0	0	0	0
OTU_2770	0	0	0	0	0	0	0	0	0	0	0	0	1	24	2	0	0	0	0	0	0	0	1	0	0	0	0	0	0	0	0	2	0	0	0	0	116	1	0	0	0	0	3	0	0	0	0	0	0
OTU_2773	0	0	0	0	0	0	0	0	0	0	0	0	0	0	96	1	0	0	0	5	0	0	0	0	0	0	0	0	0	0	0	0	0	0	0	0	0	0	0	0	0	0	0	0	0	0	0	0	0
OTU_2772	0	0	0	0	0	0	0	0	0	0	0	0	2	1	68	0	8	0	0	3	0	0	0	0	0	0	0	0	0	0	0	0	0	0	0	0	0	0	0	0	0	0	0	0	0	0	0	0	0
OTU_3428	0	0	0	0	0	0	0	0	0	0	0	0	0	0	0	0	0	0	0	0	0	0	0	0	0	0	0	0	0	0	0	0	0	0	0	0	0	0	0	0	0	0	0	0	0	0	0	0	0
OTU_3426	0	0	0	0	0	0	0	0	7	0	0	0	0	0	0	0	0	0	0	0	0	0	0	0	0	0	0	7	0	0	5	0	0	0	0	0	0	0	0	0	0	0	0	0	0	0	0	0	0
OTU_3427	0	0	0	0	0	0	0	0	7	0	0	0	4	9	1	1	0	0	5	0	0	0	0	0	0	0	0	0	0	0	0	0	0	0	0	1	0	0	2	0	0	0	0	0	0	0	0	0	0
OTU_3424	1	0	0	1	2	0	0	0	2	0	3	0	3	0	0	6	0	0	0	0	0	0	2	1	2	0	0	2	0	0	23	0	0	0	0	0	0	0	2	0	1	0	0	0	0	0	0	0	1
OTU_3425	0	0	0	0	0	0	0	0	0	0	0	0	1	2	3	0	0	0	0	1	0	0	0	0	0	0	0	0	0	0	0	0	0	0	0	0	1	0	0	0	0	0	0	0	0	0	0	0	0
OTU_3422	0	0	0	0	0	0	0	0	0	0	0	0	1	0	0	0	0	0	0	0	0	0	0	0	0	0	0	0	0	0	0	0	0	0	0	0	0	0	0	0	0	0	0	0	0	0	0	0	0
OTU_3423	0	0	0	0	0	0	0	0	0	5	0	0	0	0	0	0	0	0	0	0	0	0	0	0	0	0	0	0	0	0	0	0	0	0	0	0	0	0	0	0	0	0	0	0	0	0	0	0	0
OTU_3420	0	0	0	4	0	0	0	0	0	0	3	0	0	0	0	0	2	0	0	0	0	0	0	0	0	0	0	0	0	0	0	0	0	0	0	0	0	0	0	0	2	0	0	0	0	0	0	0	0
OTU_3421	0	0	0	0	0	0	23	0	0	0	0	0	0	0	0	0	0	0	0	1	0	0	0	0	0	0	0	0	0	0	0	0	0	0	0	0	0	0	0	0	0	1	0	0	0	0	0	0	5
OTU_28944	0	0	0	0	0	0	0	0	0	0	0	0	0	0	0	1	0	0	0	0	0	0	0	0	0	0	0	0	0	0	0	0	0	0	0	1	0	0	0	0	0	0	0	0	0	0	0	0	0
OTU_1488	0	0	0	0	0	0	0	0	8	0	0	0	4	0	0	5	0	0	0	10	1	0	0	0	1	0	0	5	0	0	69	0	0	0	0	2	0	0	1	0	0	0	0	0	0	35	0	1	0
OTU_1489	1	0	0	0	5	0	0	0	0	0	0	0	3	0	0	12	0	0	0	3	0	0	0	0	1	0	0	0	0	0	197	0	1	0	0	0	0	0	2	0	0	0	0	0	17	0	0	0	0
OTU_1486	0	0	0	0	0	0	0	1	1	0	0	2	0	1	0	0	0	0	0	3	1	0	0	0	0	0	10	11	5	0	0	0	8	0	2	0	0	0	0	0	0	0	33	0	0	0	0	19	43
OTU_1487	0	0	7	0	0	0	0	0	0	0	9	0	0	0	0	0	0	0	0	0	0	0	296	4	5	0	0	0	0	0	0	0	0	0	0	0	0	0	0	0	0	0	0	0	0	0	0	0	0
OTU_1484	0	0	0	0	1	0	65	0	0	0	0	0	24	1	0	0	11	0	5	1	0	0	15	13	0	0	0	39	0	4	2	0	0	1	0	0	39	1	0	13	13	4	31	4	1	0	0	0	0
OTU_1485	0	0	0	0	0	0	0	0	2	0	0	1	0	0	0	0	0	9	0	95	0	0	0	0	0	0	0	0	0	0	0	0	0	2	0	0	0	0	3	0	0	0	0	0	0	0	0	0	2
OTU_1482	0	0	0	0	0	0	0	0	6	0	0	0	36	13	8	0	0	0	5	14	0	0	0	0	0	0	0	0	0	0	13	0	0	0	0	48	1	0	2	0	0	0	0	0	0	0	0	0	0
OTU_1483	0	0	0	0	0	0	0	0	0	0	0	0	2	2	207	1	0	0	0	8	0	0	0	0	0	0	0	0	0	0	0	1	0	0	1	0	3	0	0	0	0	0	0	0	0	0	0	0	0
OTU_1480	0	0	0	0	0	0	0	0	0	0	0	0	0	0	0	0	89	0	0	0	0	0	0	0	0	0	0	0	0	0	0	0	0	0	0	0	0	0	0	2	0	3	0	0	0	0	0	0	0
OTU_1481	1	5	2	3	2	0	0	0	0	9	0	0	0	0	0	0	0	0	21	49	3	1	5	3	6	0	0	0	0	7	0	0	0	0	0	0	0	0	2	37	1	96	0	7	1	0	0	0	0
OTU_9301	0	0	0	0	0	0	0	0	0	0	0	0	0	0	0	0	0	0	0	6	0	0	0	0	0	0	0	0	0	0	0	0	0	0	0	0	0	0	0	0	0	5	0	0	6	1	0	0	0
OTU_9305	0	0	0	2	2	0	0	0	0	0	0	0	0	0	0	0	0	0	0	0	0	0	0	0	0	0	0	0	0	0	0	0	0	0	0	0	0	0	0	0	0	2	0	65	0	0	0	0	0
OTU_9309	3	0	0	0	0	0	0	0	0	0	0	0	0	0	0	0	0	0	0	0	0	0	0	0	1	0	0	0	0	4	0	0	0	0	0	0	0	0	0	0	0	6	0	3	0	0	0	0	0
OTU_1154	0	0	0	0	0	0	2	0	15	0	0	2	49	0	0	8	0	0	4	0	0	0	0	0	0	0	3	0	0	5	33	0	0	2	0	138	0	0	10	0	0	0	0	9	0	0	0	0	0
OTU_1156	0	0	0	0	1	0	0	0	3	0	0	1	0	1	0	0	0	0	0	7	0	0	0	0	0	0	0	10	0	0	0	9	0	0	0	1	7	0	0	0	0	2	0	0	0	0	0	1	279
OTU_1157	0	1	0	1	1	0	0	0	1	1	0	0	2	3	0	443	5	0	0	7	0	0	0	0	0	0	0	0	0	0	17	1	0	0	24	1	2	0	3	0	0	0	0	0	0	5	0	0	0
OTU_1150	0	0	0	0	0	0	0	400	0	0	8	0	0	0	0	0	0	0	0	0	0	0	0	0	0	0	0	0	0	0	0	0	21	0	0	0	0	0	0	0	0	0	0	0	0	0	0	0	30
OTU_1151	0	0	0	0	0	0	0	0	216	0	0	8	7	0	10	5	3	0	1	18	0	0	0	0	0	0	0	5	0	0	131	0	0	0	0	9	0	0	0	0	0	2	0	0	0	7	2	0	30
OTU_1152	0	0	0	0	0	0	0	0	0	0	0	0	12	66	79	7	0	0	0	0	0	0	4	0	0	1	0	0	0	0	1	1	0	0	0	28	35	3	1	0	0	0	0	0	0	0	0	0	0
OTU_1153	0	1	372	10	0	0	0	0	0	4	5	0	0	0	0	0	0	0	0	0	0	0	0	0	0	0	1	0	0	0	0	0	0	0	0	0	0	0	0	0	0	0	0	0	0	0	0	0	0
OTU_1158	371	0	0	1	0	0	0	0	0	0	0	0	0	0	0	0	0	0	0	0	0	0	0	7	0	0	0	0	0	0	0	0	0	0	0	0	0	0	0	0	0	0	12	0	0	0	0	0	0
OTU_1159	0	0	0	0	0	0	0	0	0	0	0	0	0	0	0	2	1	26	0	0	0	0	0	0	0	0	0	0	0	7	0	0	125	0	4	0	0	131	6	0	0	0	0	0	0	0	0	0	0
OTU_6685	0	0	2	0	0	0	0	0	0	0	0	0	0	0	0	0	0	0	0	0	0	0	0	0	2	22	0	0	0	0	0	0	2	0	0	0	0	0	0	0	0	0	0	0	0	1	4	3	0
OTU_6687	0	4	14	0	0	0	0	0	0	1	1	0	0	0	0	0	1	0	0	0	0	0	3	4	0	0	0	0	0	0	0	0	0	0	0	0	0	0	0	0	0	1	0	1	0	0	0	0	0
OTU_6681	0	50	5	5	2	0	0	0	5	2	7	0	0	0	0	0	0	0	0	2	0	1	27	0	26	0	0	0	0	0	2	0	0	0	0	0	0	0	0	0	1	0	0	5	0	1	0	0	0
OTU_6680	7	0	0	0	4	0	0	0	0	0	4	0	0	0	0	0	1	0	0	0	0	0	3	26	1	0	0	0	0	0	0	0	0	0	0	0	0	0	0	0	3	0	30	3	1	0	0	0	0
OTU_6683	0	0	54	0	0	0	0	0	0	0	0	0	0	0	0	0	0	0	0	0	0	0	0	0	0	0	0	0	0	0	0	0	0	0	0	0	0	0	0	0	0	0	0	0	0	0	0	0	0
OTU_6689	2	0	31	1	0	0	0	0	0	2	0	0	0	0	0	0	0	0	0	0	0	0	1	0	4	0	0	0	0	0	0	0	0	0	0	0	0	0	1	0	1	0	0	2	0	0	0	0	0
OTU_5488	0	0	0	0	0	0	0	0	0	0	0	0	0	0	0	0	1	0	0	0	0	0	0	0	0	0	0	0	0	0	0	0	0	0	0	0	0	0	0	0	0	0	3	38	0	0	0	0	0
OTU_5482	0	0	0	0	1	0	0	0	0	0	0	0	0	0	0	0	0	0	0	0	6	0	0	0	0	0	0	0	0	0	0	0	0	0	0	0	0	0	0	0	10	0	14	0	0	0	0	0	0
OTU_5483	0	0	0	0	0	0	0	0	0	0	0	0	0	2	0	0	0	0	0	0	0	0	0	0	0	0	0	0	0	0	3	0	0	0	0	0	2	0	0	0	0	0	0	14	0	0	0	0	0
OTU_5480	0	0	0	0	0	0	0	0	0	0	0	0	0	0	0	0	2	0	0	0	0	0	0	0	0	0	0	0	0	0	0	0	0	0	0	0	0	0	0	0	0	0	11	0	0	0	0	0	0
OTU_5486	0	0	0	0	0	0	0	0	0	0	0	0	0	0	0	0	0	0	0	0	1	0	0	0	0	0	0	1	0	0	0	0	0	0	0	0	0	0	0	0	0	0	4	0	0	0	0	0	0
OTU_5487	0	0	0	0	0	0	0	0	0	0	0	0	0	0	0	0	0	0	0	0	0	0	0	0	0	0	0	0	0	0	0	0	0	0	0	0	0	0	0	0	0	0	0	0	0	0	0	0	0
OTU_5484	1	0	0	0	0	0	0	0	0	0	0	0	0	0	0	0	0	0	0	0	0	0	1	0	0	0	0	0	0	0	0	0	0	0	0	0	0	0	0	0	0	0	12	0	0	0	0	0	0
OTU_5485	4	0	0	0	0	0	0	0	0	0	0	0	0	0	0	0	0	0	1	0	0	0	0	0	0	0	0	0	0	0	0	0	0	0	0	0	0	0	0	0	83	0	0	0	0	0	0	0	0
OTU_21532	0	0	0	0	0	0	0	0	1	0	0	0	1	32	33	0	0	0	0	3	0	0	0	0	0	0	0	0	0	0	3	0	0	0	0	5	4	0	2	0	0	0	0	0	0	6	0	0	0
OTU_21530	0	0	0	0	0	0	0	2	0	0	0	0	0	0	0	0	3	0	0	0	0	0	0	1	0	0	0	0	0	0	0	0	0	0	0	0	0	0	0	0	0	0	0	0	0	0	0	0	0
OTU_28316	0	0	0	0	0	0	0	0	0	11	2	0	0	0	0	0	3	0	0	0	0	0	0	0	0	0	0	0	0	3	0	0	0	0	0	0	0	0	0	9	5	0	0	0	0	0	0	0	0
OTU_8827	0	0	0	0	1	0	0	0	0	0	0	0	1	0	0	10	0	0	0	49	0	0	0	0	0	0	0	0	0	0	0	0	0	0	0	0	0	0	0	0	0	0	0	0	0	0	0	0	0
OTU_8825	0	0	0	0	0	0	0	0	0	0	0	1	0	0	0	0	0	0	0	2	0	0	0	0	0	0	0	0	0	0	0	1	0	0	0	0	0	0	0	0	0	5	0	0	0	0	0	0	0
OTU_8822	0	1	0	0	0	0	0	0	0	0	0	0	1	3	0	1	0	0	0	15	0	0	0	1	0	0	0	0	0	0	0	0	0	0	0	0	1	0	1	0	0	0	0	0	0	2	0	0	0
OTU_8821	0	0	0	0	0	0	0	0	0	0	0	0	0	0	0	0	0	0	75	0	0	0	0	0	0	0	0	0	0	0	0	0	0	0	0	0	0	0	0	0	1	0	0	0	0	0	0	0	0
OTU_8820	0	1	0	0	0	0	0	0	0	0	0	0	1	0	0	0	0	0	3	21	0	0	0	0	0	0	0	0	0	0	18	0	0	0	0	0	0	0	0	0	0	0	0	0	0	2	0	0	0
OTU_17244	0	0	0	0	0	0	1	0	2	0	0	0	5	0	4	0	0	0	0	3	1	0	0	0	0	0	0	0	0	0	0	0	0	0	1	2	0	0	0	0	0	0	0	0	0	1	0	0	0
OTU_16193	0	0	9	0	0	6	0	0	0	5	5	0	0	0	0	1	1	0	1	1	1	0	0	0	3	0	0	0	0	2	0	0	0	0	0	2	0	0	4	0	0	0	0	3	0	0	0	1	0
OTU_16192	0	0	4	0	0	0	0	0	0	0	0	0	0	4	0	1	0	0	0	6	0	0	0	0	0	13	0	0	0	0	1	0	0	0	0	0	4	0	0	0	0	0	0	0	0	0	0	1	0
OTU_16191	1	4	34	9	0	0	0	0	0	6	20	0	0	0	0	0	5	0	0	0	0	0	12	1	1	0	0	0	0	0	0	0	0	0	0	0	0	0	0	0	0	8	0	7	1	0	0	0	0
OTU_16190	0	0	4	0	0	0	0	0	0	0	1	0	0	0	0	0	0	0	0	0	0	0	2	6	0	0	0	0	0	0	0	0	0	0	0	0	0	0	4	0	3	0	2	0	0	0	0	1	0
OTU_428	0	0	0	0	0	0	0	0	29	0	0	0	1	1	5	0	0	0	1	3	0	0	0	0	0	0	0	0	0	108	0	0	0	0	0	447	0	0	54	0	0	0	0	0	0	0	0	0	0
OTU_429	0	16	3	9	0	0	0	0	0	2	10	0	0	1	0	0	10	0	0	0	0	0	11	10	2	0	0	0	0	3	0	0	0	0	0	0	3	0	0	3	0	0	5	0	0	0	0	1	0
OTU_426	0	1	0	3	0	0	0	0	1	0	12	0	1	0	0	1	0	0	0	1	0	0	0	0	0	9	0	2	0	0	2	43	54	0	0	0	1	0	0	0	0	1	0	5	0	30	21	6	14
OTU_427	0	0	0	0	0	0	0	0	0	0	0	0	0	1	0	0	0	0	0	0	0	0	0	0	0	0	0	0	0	0	0	6	0	0	1	0	0	0	0	0	0	0	0	0	0	0	26	189	0
OTU_424	1	0	0	0	1	0	332	0	0	0	0	0	2	3	0	0	0	30	0	0	0	0	0	0	0	0	0	135	4	5	0	0	0	0	0	0	7	0	0	0	0	0	0	0	0	0	0	0	145
OTU_425	0	2	1	2	2	0	0	0	0	25	3	0	0	0	0	0	0	0	0	0	0	0	66	0	1	0	0	0	1	0	0	0	0	0	0	0	0	0	0	0	2	1	0	0	0	0	0	0	0
OTU_423	0	0	0	0	0	0	0	0	0	0	0	0	0	0	0	1	0	0	0	0	0	0	0	0	0	0	0	0	0	0	0	0	0	0	0	0	0	0	0	0	0	0	0	0	0	0	0	0	0
OTU_420	4	9	8	12	1	0	0	0	0	37	5	0	0	0	0	0	34	0	1	0	0	0	20	31	5	0	0	0	0	36	0	0	0	0	0	0	0	0	0	93	183	10	48	55	0	0	0	1	0
OTU_421	0	0	0	0	1	0	0	0	4	0	0	1	10	1	0	0	2	0	0	0	9	0	0	0	0	0	0	0	0	0	0	0	0	0	0	2	0	0	0	0	0	0	77	0	0	0	0	0	1
OTU_11970	5	0	0	0	0	0	0	0	5	0	0	0	0	0	0	0	0	0	0	0	0	0	0	23	0	0	0	0	0	2	0	0	0	0	0	0	0	0	0	0	0	0	9	0	8	0	0	0	0
OTU_11978	887	0	1	0	157	0	0	0	109	0	0	0	0	0	0	2	585	0	0	0	0	6	0	4615	0	0	0	2	0	680	0	0	0	2	0	0	0	0	0	588	4	0	1	380	1	0	0	0	1
OTU_11979	10	1	5	5	1	0	0	0	1	0	0	0	0	0	0	0	5	0	0	0	0	0	0	81	0	0	0	0	0	0	0	0	0	0	0	0	0	0	0	1	4	15	0	19	0	0	0	0	0
OTU_29198	0	0	0	0	0	0	0	0	0	0	0	0	0	0	0	0	0	0	0	0	0	0	0	0	0	0	0	0	0	0	0	0	0	0	0	0	0	0	0	0	0	0	0	0	0	2	0	0	0
OTU_11791	0	0	0	0	0	0	1	0	1	0	0	0	1	0	0	0	4	5	0	1	13	0	0	0	0	0	0	33	0	0	1	0	0	0	0	0	0	1	0	0	0	0	0	0	0	0	0	0	1
OTU_11350	1	2	5	22	0	0	0	0	1	1	13	0	0	0	0	0	0	0	0	0	1	0	2	0	10	0	0	0	0	0	0	0	0	0	0	0	0	0	0	0	0	2	5	4	0	0	0	0	0
OTU_11352	0	1	0	0	0	0	0	0	0	0	3	0	0	3	0	0	0	0	0	0	0	0	0	0	0	7	1	0	0	0	0	0	1	1	0	0	1	0	0	0	0	0	0	0	0	3	0	32	0
OTU_11357	3	4	1	4	0	2	0	0	0	14	11	0	0	0	0	0	0	0	0	4	5	0	2	3	4	1	0	0	0	2	0	0	0	0	0	0	0	1	10	0	0	0	0	0	0	0	0	0	0
OTU_23261	0	1	0	0	0	0	0	0	0	0	0	0	0	0	0	0	0	0	0	0	0	0	0	0	8	0	0	0	0	0	0	0	0	0	0	0	0	0	0	0	0	0	0	0	0	4	0	0	0
OTU_24282	0	0	0	0	0	0	0	0	0	0	0	0	0	0	0	0	0	0	0	0	0	0	0	0	0	0	0	0	0	0	0	0	0	0	2	0	0	0	1	0	0	0	0	0	0	0	0	0	0
OTU_24280	0	0	0	0	0	0	0	0	0	0	0	0	1	2	0	0	0	0	5	0	0	0	0	0	0	0	0	0	0	0	0	0	0	0	0	0	0	0	0	0	0	0	0	0	0	0	0	0	0
OTU_24287	0	0	0	0	0	0	0	0	0	0	0	0	0	0	0	0	0	0	0	0	0	0	0	0	0	0	0	0	0	0	0	0	0	0	0	0	0	0	0	0	35	0	0	0	0	0	0	0	0
OTU_14453	0	0	0	1	0	0	6	0	0	0	0	0	0	0	2	0	0	0	2	1	0	0	0	0	0	0	0	0	0	1	0	0	0	1	0	0	0	0	0	0	0	0	0	0	0	1	0	0	0
OTU_23481	0	0	0	0	0	0	0	0	0	0	0	0	0	0	0	0	0	0	0	0	0	0	0	0	0	0	0	0	0	1	0	0	0	0	0	0	0	0	0	0	0	0	0	0	0	0	0	1	0
OTU_23480	0	0	0	0	0	0	0	0	0	0	0	0	0	0	0	0	0	0	0	0	0	0	0	0	0	0	0	0	0	0	0	0	0	0	0	0	0	0	0	0	0	0	0	0	0	0	0	0	0
OTU_23483	0	0	0	3	0	0	0	0	0	0	0	0	0	1	0	0	0	0	0	0	0	0	0	0	0	0	3	0	0	0	0	0	0	0	0	0	1	0	0	0	0	0	0	0	0	0	0	6	0
OTU_23484	0	0	0	1	0	0	0	0	0	0	0	0	0	0	0	0	0	0	0	0	0	0	0	0	0	2	4	0	0	0	0	0	1	0	0	0	0	0	0	0	0	0	0	0	0	0	0	6	0
OTU_23486	0	1	0	7	2	0	0	0	0	1	0	0	0	0	0	0	0	0	0	0	0	1	0	0	0	0	0	0	0	0	0	0	0	0	0	0	0	0	0	0	0	0	0	0	0	0	0	0	0
OTU_27398	0	0	0	0	0	0	0	0	0	0	0	0	0	0	0	0	0	0	0	0	0	0	0	5	1	0	0	0	0	0	0	0	0	1	0	1	0	0	0	0	0	0	0	0	1	0	0	0	2
OTU_27395	0	0	0	0	0	0	0	0	0	0	0	0	0	0	0	0	0	0	0	0	0	0	0	0	0	0	0	1	0	0	0	0	0	0	0	0	0	0	0	0	0	0	0	0	19	0	0	0	0
OTU_10488	0	0	0	0	0	0	0	0	0	0	0	0	0	0	0	0	1	0	2	5	0	0	0	1	0	0	0	0	0	0	0	0	0	0	0	0	0	2	0	0	7	5	0	0	0	0	0	0	0
OTU_10483	0	0	0	0	0	0	0	0	0	0	0	0	2	0	0	0	0	0	0	0	0	0	0	0	0	0	0	1	0	0	0	0	0	3	1	0	0	4	0	0	0	0	0	0	0	23	0	1	0
OTU_10482	1	4	0	0	0	0	0	0	0	0	0	0	0	1	0	0	0	0	0	0	0	0	2	0	1	0	0	0	0	0	0	0	0	0	0	0	1	0	0	0	0	0	0	1	0	0	0	0	0
OTU_10486	0	0	0	0	0	0	0	0	0	0	0	0	0	37	7	1	0	0	1	0	0	0	0	0	0	0	0	0	0	0	0	0	0	0	0	0	2	0	0	0	0	0	0	0	0	0	0	0	0
OTU_10484	0	0	0	0	0	0	0	0	0	0	0	0	0	2	3	0	0	0	0	0	0	0	0	0	0	0	0	0	0	0	0	0	0	0	0	0	0	0	0	0	0	0	0	0	0	0	0	0	0
OTU_25884	0	0	0	0	0	4	0	0	0	0	0	0	0	0	0	0	0	0	0	0	0	0	0	0	0	0	0	0	7	0	0	0	0	0	0	0	0	0	0	0	5	0	0	0	0	0	0	0	0
OTU_25883	0	0	0	0	0	0	0	0	0	0	0	0	0	0	0	0	0	0	0	0	0	0	0	0	0	0	0	0	0	0	0	0	0	0	0	0	0	0	3	0	0	0	0	0	0	0	0	0	0
OTU_15501	0	0	0	0	0	0	0	0	0	0	0	0	0	1	0	0	0	0	0	0	0	0	0	0	0	0	0	0	0	0	0	0	0	0	0	0	1	0	0	0	0	0	0	0	0	0	0	0	0
OTU_15503	0	0	0	0	0	0	0	0	0	0	0	0	0	14	0	0	0	0	0	0	0	0	0	0	0	0	0	0	0	0	5	0	0	0	0	0	12	0	0	0	0	0	0	0	0	7	0	0	0
OTU_15507	0	0	0	12	0	0	0	0	0	0	0	0	2	1	4	0	0	0	0	0	0	0	0	0	0	0	0	0	0	0	0	0	0	0	0	0	1	0	0	0	0	0	0	0	0	0	0	1	0
OTU_15506	0	3	0	6	0	0	0	0	0	0	4	0	0	1	0	0	0	0	0	0	0	0	4	0	85	0	0	0	0	1	0	0	0	0	1	0	1	0	0	0	5	0	0	0	0	0	0	0	0
OTU_13680	0	0	0	0	0	0	0	0	0	0	0	0	0	0	0	0	0	1	1	0	0	0	0	0	0	0	0	0	0	0	0	0	0	0	0	0	0	0	0	5	0	0	0	0	0	0	0	0	0
OTU_13688	0	0	0	0	0	0	0	0	0	0	0	0	0	0	0	0	0	29	0	0	0	0	0	0	0	0	0	0	0	0	0	0	0	0	0	0	0	0	0	14	0	0	0	0	0	0	0	0	0
OTU_17909	2	0	0	0	0	0	0	0	0	0	0	0	0	0	0	0	5	0	0	0	0	0	0	8	2	0	0	0	0	0	0	0	0	0	0	0	0	0	0	0	0	0	0	3	0	0	0	0	0
OTU_4534	0	0	0	0	0	0	0	0	0	0	0	0	0	0	0	4	0	0	0	0	0	0	0	0	0	0	0	0	0	0	0	0	0	0	0	0	0	0	0	11	0	0	0	0	0	0	0	0	0
OTU_4531	0	0	0	0	0	0	0	0	0	0	0	0	0	0	0	0	0	0	0	0	0	0	0	0	0	0	0	0	0	0	0	0	0	0	0	0	0	0	0	0	0	0	0	0	0	0	0	0	0
OTU_4530	0	0	0	0	0	0	0	0	0	0	0	0	0	0	0	0	0	0	0	0	0	0	0	0	0	0	0	0	0	0	0	0	0	0	0	0	0	0	0	0	0	0	0	0	0	0	0	0	0
OTU_4533	0	0	0	0	0	0	0	73	0	0	0	0	0	0	0	0	0	0	0	0	0	0	0	0	0	0	0	0	0	0	0	0	0	0	0	0	0	0	0	0	0	0	0	0	0	0	0	0	0
OTU_4532	0	0	0	0	0	0	0	0	0	0	0	0	0	0	0	0	0	0	0	0	0	0	0	0	0	0	0	0	0	8	0	0	0	0	0	0	0	0	0	0	0	0	0	0	0	0	0	0	0
OTU_4539	0	0	0	0	0	0	0	7	0	0	0	0	0	0	0	0	0	0	0	0	0	0	0	0	0	0	0	0	0	0	0	0	0	0	0	0	0	0	0	0	0	0	0	0	0	0	0	0	0
OTU_4538	0	0	0	0	0	0	0	0	0	0	0	0	0	0	0	0	1	0	0	0	0	0	0	0	0	0	0	0	0	0	0	0	0	0	0	0	0	0	0	0	0	0	0	0	0	0	0	0	0
OTU_10391	0	0	0	0	0	0	0	0	0	0	0	0	0	0	0	0	0	0	0	0	0	0	0	0	0	0	0	0	0	0	0	0	0	0	0	0	0	0	0	0	0	0	0	0	0	0	0	0	0
OTU_10390	0	0	0	0	0	0	0	0	0	0	0	0	0	0	0	0	0	0	0	0	0	0	0	0	0	0	0	0	0	0	0	0	0	0	0	0	0	0	0	0	0	0	0	0	0	0	0	0	0
OTU_14437	0	0	0	0	0	0	0	0	0	0	0	0	0	3	0	0	0	0	0	4	0	0	0	0	0	0	0	0	0	0	3	0	0	0	0	0	5	0	0	0	0	0	0	0	0	0	0	0	0
OTU_10399	0	0	3	1	0	0	0	0	0	2	8	0	0	0	0	0	0	0	0	0	0	0	0	0	0	0	0	0	0	0	0	0	0	0	0	0	0	0	0	0	0	1	0	0	0	0	0	2	0
OTU_18812	0	0	0	0	0	0	0	0	0	0	0	0	0	0	0	0	0	2	0	1	2	0	0	0	0	0	0	16	0	0	1	0	0	0	0	0	0	0	0	0	0	0	0	0	0	0	0	0	1
OTU_18813	0	0	0	0	0	0	7	0	0	0	0	0	0	0	0	0	0	0	0	0	0	0	0	0	0	0	0	54	0	0	0	1	0	0	0	0	0	0	0	0	0	0	0	0	0	1	0	0	12
OTU_18816	0	0	0	0	0	0	0	0	1	0	0	0	0	0	0	0	0	0	0	0	0	0	0	0	0	1	0	33	0	0	0	0	0	0	0	0	0	0	0	0	0	0	0	0	1	0	0	1	14
OTU_18817	0	0	0	0	0	0	2	0	3	0	0	0	0	0	0	0	0	0	0	10	1	0	0	0	0	0	7	16	0	0	0	0	0	0	0	0	0	0	0	0	0	0	0	3	5	2	0	1	4
OTU_1015	0	0	0	0	0	0	0	0	0	0	0	0	5	4	241	1	0	0	0	4	0	0	0	0	0	0	0	0	0	0	0	3	0	0	0	1	3	0	0	0	0	0	0	0	0	0	0	0	0
OTU_1017	0	0	0	0	0	0	0	0	0	0	0	0	2	2	0	0	0	0	0	0	10	0	0	0	0	0	0	0	0	0	0	0	0	0	0	0	0	0	0	0	0	0	9	4	0	0	0	0	7
OTU_1016	0	3	0	5	1	0	0	1	1	2	0	10	6	34	4	2	0	0	2	3	0	0	0	1	0	15	0	0	0	0	6	22	0	0	0	0	32	0	0	0	0	0	0	0	2	5	0	28	0
OTU_1011	0	0	1	0	3	0	2	0	4	0	0	0	2	0	0	0	0	0	0	111	0	0	0	0	0	0	0	10	0	0	0	2	0	0	0	0	0	0	5	0	0	40	0	1	27	23	13	0	5
OTU_1010	0	0	0	0	0	0	0	0	0	0	0	2	12	0	0	0	0	0	0	0	0	0	0	1	0	82	0	21	0	0	0	0	43	0	0	0	0	0	0	0	0	0	0	0	0	0	197	1	0
OTU_1012	0	0	0	5	1	0	4	0	0	0	0	0	4	0	0	0	0	0	0	1	0	0	1	1	0	0	0	1	0	9	0	0	0	0	4	0	0	0	0	1	0	1	0	0	0	0	0	0	0
OTU_1019	0	0	0	0	0	0	0	0	1	0	0	3	16	0	0	1	4	79	0	0	1	0	0	0	2	0	0	0	91	13	0	0	2	0	11	1	0	7	1	0	0	0	1	0	0	1	0	0	0
OTU_1018	0	0	0	0	0	0	0	0	0	0	0	0	0	0	0	0	0	0	0	0	0	0	0	0	0	0	0	0	0	0	0	0	0	0	0	0	0	0	0	0	142	0	0	0	0	0	0	0	0
OTU_9104	0	0	0	0	0	0	0	0	0	0	0	0	1	0	0	2	0	0	0	0	0	0	0	0	0	0	0	0	0	5	0	0	1	0	48	0	0	0	0	0	0	0	0	0	0	0	0	0	0
OTU_21735	0	0	0	0	0	0	0	0	0	0	0	0	0	0	0	0	0	0	1	0	0	0	0	0	0	0	0	0	0	0	0	6	0	0	0	0	0	0	0	0	0	0	0	0	0	0	0	4	0
OTU_2098	0	0	0	0	0	0	0	0	0	0	0	0	0	0	0	0	0	0	0	0	0	0	0	0	0	0	0	0	0	0	0	0	0	7	7	0	0	1	5	0	0	0	0	0	0	0	0	0	0
OTU_2099	0	0	0	0	0	0	0	0	0	0	0	0	0	0	0	0	0	0	0	0	0	0	0	0	0	0	0	0	0	0	0	0	0	0	0	0	0	0	0	0	0	0	0	0	0	0	0	0	0
OTU_2094	0	0	0	0	0	0	0	0	0	0	0	0	0	0	0	0	0	0	0	0	0	0	0	0	0	0	0	0	0	0	0	0	0	0	0	0	0	0	0	0	0	0	0	0	0	0	0	0	0
OTU_2095	0	0	0	0	0	0	0	0	0	0	0	0	0	0	0	0	0	0	0	1	0	0	0	0	0	0	0	0	0	0	0	0	0	0	0	0	0	0	0	0	0	0	0	0	0	0	0	0	0
OTU_2096	0	0	0	0	0	0	0	0	0	0	0	0	0	0	0	0	0	0	0	0	0	0	0	0	0	0	0	0	0	0	0	0	0	0	0	0	0	0	0	0	0	0	0	0	0	0	0	0	0
OTU_2097	0	9	0	0	0	0	0	0	0	1	0	0	0	0	0	1	0	0	0	0	0	0	0	0	0	0	0	0	0	0	0	0	0	0	0	0	0	0	0	0	0	0	4	0	0	0	0	0	0
OTU_2090	0	0	0	0	0	0	0	0	0	0	0	0	0	0	0	0	0	0	0	1	0	0	0	0	0	2	0	0	0	0	0	0	13	0	0	0	0	0	0	0	0	0	0	0	0	1	0	0	0
OTU_2091	0	0	0	0	1	0	7	0	0	0	0	0	0	0	0	0	0	1	1	0	0	1	0	4	0	0	9	250	0	0	0	0	2	0	0	0	2	1	0	0	0	0	3	0	0	5	22	2	0
OTU_2092	0	0	0	0	0	0	0	0	0	0	0	0	0	0	0	0	0	0	0	0	0	0	0	0	0	0	0	0	0	0	0	0	0	0	0	0	0	0	0	0	0	0	0	0	0	0	0	0	0
OTU_2093	0	0	0	0	0	0	0	0	0	0	0	0	0	0	0	0	0	0	19	0	0	0	0	0	0	0	0	0	0	0	0	0	0	0	0	0	0	14	0	2	0	0	0	0	0	0	0	0	0
OTU_21081	0	0	0	0	0	0	0	0	0	0	0	0	2	1	0	1	0	0	0	0	0	0	0	0	0	9	0	0	0	0	0	0	0	0	0	2	0	0	0	0	0	0	0	0	0	3	14	1	0
OTU_2638	6	0	0	0	0	0	0	0	0	0	0	0	0	0	0	0	0	0	0	0	0	0	0	6	0	0	0	0	0	0	0	0	0	0	0	0	0	0	0	0	0	0	0	0	243	0	0	0	0
OTU_2639	0	0	0	0	1	0	0	0	3	0	0	0	0	0	0	0	0	0	0	0	0	3	0	0	0	0	0	0	0	0	0	0	0	0	0	0	0	0	0	0	0	20	0	140	0	0	0	0	1
OTU_2630	0	0	0	0	0	0	0	0	0	0	0	0	0	0	0	0	0	0	0	0	0	0	0	0	0	0	0	0	0	0	0	0	0	0	0	0	0	0	0	0	60	0	0	0	0	0	0	0	0
OTU_2631	0	0	0	0	0	0	0	0	0	0	0	0	0	0	0	0	0	0	0	0	0	0	0	0	0	0	0	0	0	0	0	0	0	0	0	0	0	0	0	0	0	2	195	0	0	0	0	0	0
OTU_2632	1	0	0	0	1	0	0	0	0	0	0	0	0	0	0	0	0	0	0	0	0	0	0	0	0	0	0	0	0	0	0	0	0	0	0	0	0	0	0	0	0	0	161	0	0	0	0	0	0
OTU_2633	0	0	0	0	0	0	0	0	0	0	0	0	0	0	0	0	0	0	0	0	0	0	0	0	0	0	0	0	0	0	0	0	0	0	0	0	0	0	0	0	0	0	0	0	124	0	0	0	0
OTU_2634	0	0	0	0	0	0	0	0	0	0	0	0	0	0	0	0	23	0	0	0	0	0	0	0	0	0	0	0	0	0	0	0	0	0	0	0	0	0	0	0	0	0	77	0	0	0	0	0	0
OTU_2635	0	0	0	5	0	0	0	0	0	0	0	0	0	0	0	0	0	0	0	0	0	0	0	0	0	0	0	0	0	0	0	0	0	0	0	0	0	0	0	0	0	0	0	67	0	0	0	1	0
OTU_2636	0	0	0	0	0	0	0	0	0	0	0	0	0	0	0	0	1	0	0	0	0	0	0	0	0	0	0	0	0	0	0	0	0	0	0	0	0	0	0	0	0	0	62	0	0	0	0	0	0
OTU_2637	1	0	0	0	0	0	4	0	0	0	0	0	0	0	0	0	0	0	1	0	0	0	0	0	0	4	0	13	0	0	0	0	1	0	0	0	3	1	0	0	0	10	0	0	119	0	0	0	0
OTU_3329	0	0	0	0	0	0	0	5	0	0	0	0	0	0	66	0	1	0	0	0	0	0	0	0	0	0	0	0	0	0	0	0	0	0	0	0	0	0	0	0	0	0	0	0	0	0	0	0	0
OTU_3328	0	0	0	0	0	0	0	0	0	0	0	0	0	0	0	0	0	0	0	0	0	0	0	0	0	0	0	0	3	0	0	42	0	0	0	0	0	0	0	0	0	0	0	0	0	0	0	0	0
OTU_3325	0	0	0	0	0	0	12	0	0	0	0	0	0	0	0	0	0	0	0	0	0	0	0	0	0	0	0	2	0	1	0	0	0	0	0	0	0	0	0	0	0	0	0	0	2	0	0	0	0
OTU_3324	0	0	0	0	0	0	0	0	0	0	0	0	0	0	0	0	0	0	0	0	0	0	0	0	0	0	0	0	0	0	0	0	0	0	0	0	0	0	0	0	0	0	0	0	0	0	0	0	0
OTU_3327	0	0	0	0	0	0	0	2	0	0	0	0	0	0	0	0	0	0	0	0	0	0	0	0	0	0	0	0	0	0	0	0	0	0	0	0	0	0	0	0	0	0	0	0	0	0	0	0	0
OTU_3326	0	0	0	0	0	0	0	7	0	0	0	0	0	0	0	0	0	0	0	0	0	0	0	0	0	0	0	0	0	0	0	0	0	0	0	0	0	0	0	0	0	0	0	0	0	0	0	0	0
OTU_3321	0	0	0	0	1	0	5	0	0	0	0	0	0	0	0	0	1	0	2	0	0	0	0	0	0	0	0	0	0	2	0	0	0	0	0	0	0	0	0	0	0	0	0	0	1	0	0	0	0
OTU_3320	0	0	0	0	0	0	0	0	0	0	0	0	0	0	0	0	0	0	0	0	0	0	0	0	0	0	0	0	0	0	0	0	0	0	0	0	0	0	0	0	0	0	0	0	0	0	10	55	1
OTU_3323	0	0	0	0	0	0	0	0	0	0	0	0	0	0	0	0	0	0	0	0	0	0	0	0	0	0	0	0	0	0	0	0	0	0	0	0	0	0	0	0	0	0	0	0	0	0	0	0	0
OTU_3322	0	0	0	0	0	0	1	0	0	0	0	0	2	0	0	0	0	0	0	0	0	0	0	0	0	0	0	0	0	7	0	0	0	0	0	0	0	0	0	0	0	0	0	0	0	0	0	0	0
OTU_628	1	0	0	0	0	0	0	0	0	0	3	0	0	0	0	0	13	0	0	0	0	0	0	1	0	0	0	0	0	0	0	0	0	0	0	0	0	0	0	0	0	0	0	0	0	0	0	0	0
OTU_629	0	0	0	0	0	0	0	0	0	0	0	0	1	0	0	319	0	0	0	15	1	0	0	0	0	0	0	1	0	0	9	0	0	0	0	0	3	0	1	0	0	0	0	0	0	0	0	0	0
OTU_624	0	0	0	0	0	0	11	0	15	0	0	0	24	1	1	9	29	26	3	0	0	0	0	0	0	0	0	77	0	82	0	271	0	0	3680	54	24	32	142	0	4	0	0	0	0	0	0	0	5
OTU_625	0	0	0	0	0	0	0	0	0	0	0	0	0	0	0	0	0	0	0	0	0	0	0	0	0	0	548	2	0	0	0	0	0	0	0	0	0	0	0	0	0	0	0	0	0	0	0	391	0
OTU_626	0	0	0	0	0	0	0	0	0	1	0	0	0	0	0	0	2	0	0	0	0	0	0	0	0	0	0	0	0	0	0	0	0	0	0	0	0	0	0	0	0	0	0	0	0	0	0	0	0
OTU_627	0	0	0	0	0	0	0	0	0	0	0	0	0	0	0	0	0	0	0	0	0	0	0	0	0	0	0	0	0	0	0	0	0	0	0	0	0	0	0	0	0	0	0	0	0	0	0	0	0
OTU_620	0	0	0	1	0	0	1	0	0	0	0	0	0	3	5	1	0	0	0	0	0	0	0	0	0	0	0	0	0	0	2	0	0	0	0	0	3	1	0	0	0	0	0	0	0	0	0	0	0
OTU_621	0	0	0	0	0	0	0	0	102	0	0	0	1	0	1	0	0	0	0	0	0	0	0	0	0	0	0	0	0	7	0	0	0	0	0	139	0	0	6	0	0	7	0	0	0	0	0	0	0
OTU_623	0	0	0	0	0	0	0	0	0	0	0	0	0	0	0	0	3	0	0	0	0	0	0	0	0	0	0	0	0	0	0	0	0	0	0	0	0	0	0	0	0	0	0	0	0	0	0	9	7
OTU_26431	0	0	0	0	0	0	0	0	0	0	0	12	0	0	0	0	0	1	2	1	0	0	0	0	0	0	0	0	0	0	0	0	0	5	0	0	0	0	0	0	0	0	0	0	0	0	0	0	0
OTU_996	0	0	125	1	0	0	0	0	0	0	0	0	0	0	0	0	1	0	0	7	0	0	0	2	6	4	0	0	0	0	0	0	0	0	0	1	0	0	2	0	4	0	0	1	0	0	24	1	0
OTU_997	0	0	0	0	0	0	0	0	0	0	0	0	0	0	0	0	0	0	0	0	0	0	0	0	0	0	0	0	0	0	0	0	0	0	0	0	0	0	0	2	0	0	0	0	0	0	0	0	0
OTU_994	367	0	0	0	0	0	0	0	0	0	3	0	0	0	0	0	0	0	0	0	0	0	0	1	0	0	0	0	0	0	0	0	0	0	0	0	0	0	0	0	0	0	0	0	0	0	0	0	0
OTU_995	13	0	0	0	0	0	6	0	0	0	0	1	9	0	2	33	0	0	1	6	1	0	0	29	0	8	0	1	0	3	25	0	8	2	0	0	17	5	1	0	1	22	0	2	152	0	0	0	8
OTU_992	0	0	0	0	0	0	0	0	0	0	0	0	0	0	0	0	0	0	0	0	0	0	8	0	8	0	0	0	0	0	0	0	0	0	0	0	0	0	0	0	0	0	0	0	0	0	0	0	0
OTU_993	0	0	0	0	0	0	0	0	0	0	0	0	0	0	2	0	0	0	0	0	0	0	0	0	0	0	0	0	0	0	0	0	0	0	0	1	0	0	0	0	0	0	0	0	0	0	0	0	0
OTU_990	0	0	0	4	0	0	0	0	0	0	0	0	0	0	0	0	0	0	2	1	0	0	0	0	0	0	0	0	0	0	3	0	0	0	0	0	2	0	0	2	0	0	0	0	0	0	0	2	0
OTU_991	0	0	0	0	0	0	0	0	0	0	0	0	0	0	0	0	0	0	0	0	0	0	0	0	0	0	0	0	0	0	0	0	0	0	0	0	0	0	0	0	0	0	0	0	0	0	0	0	0
OTU_998	0	0	0	14	0	0	0	0	0	0	0	0	1	0	0	0	0	0	0	0	0	0	0	0	0	0	0	0	0	0	0	0	0	0	0	0	0	0	0	0	0	0	0	0	0	0	0	0	0
OTU_999	1	0	0	0	1	0	0	0	1	0	0	0	5	60	26	0	5	0	2	1	0	0	2	0	0	0	0	2	0	0	6	2	0	0	1	59	169	2	5	0	0	2	0	0	1	27	0	2	0
OTU_8779	0	0	0	0	1	0	5	0	0	0	0	1	2	0	0	0	0	78	0	0	0	0	0	0	0	0	0	0	0	0	0	2	0	0	0	0	1	2	1	0	0	0	0	0	0	0	0	0	0
OTU_8773	0	0	0	0	0	0	0	0	0	0	0	3	6	0	0	1	0	14	0	4	0	0	0	0	0	0	0	0	0	11	0	0	0	0	0	0	3	0	0	0	0	0	0	0	0	0	0	0	0
OTU_8772	0	0	0	0	0	0	2	0	0	0	0	0	0	0	0	0	0	43	0	0	0	0	0	0	0	0	0	0	0	0	0	0	0	0	0	0	0	0	0	0	0	0	0	0	0	0	0	0	0
OTU_8771	4	0	0	0	0	0	0	0	0	0	0	0	0	0	0	0	16	0	0	0	2	0	0	0	0	0	0	0	0	0	0	0	0	0	0	0	0	0	0	2	0	13	0	0	0	0	0	0	0
OTU_8770	0	0	0	0	0	0	0	0	0	0	0	1	6	0	0	0	13	53	0	0	0	0	0	0	0	0	0	0	29	6	0	0	0	0	10	0	0	4	0	0	0	0	0	0	0	0	0	0	0
OTU_8776	0	0	0	0	0	0	4	0	0	0	0	0	1	0	2	0	0	16	0	0	0	0	0	0	0	0	0	0	0	6	0	0	0	0	0	0	0	0	0	0	0	0	0	0	0	0	0	0	0
OTU_4678	0	0	0	0	0	0	0	0	0	0	0	0	2	1	0	0	0	0	0	0	0	0	0	0	0	0	0	0	0	0	1	0	0	0	0	0	1	0	0	0	0	0	0	0	0	0	0	0	0
OTU_4679	0	0	0	0	0	0	0	0	0	0	0	0	0	0	0	0	0	0	0	1	0	0	0	0	0	0	0	0	0	0	0	0	0	0	0	0	0	0	0	0	0	0	0	0	0	0	0	0	0
OTU_4676	0	0	0	0	0	0	0	0	0	0	0	0	0	0	0	0	0	0	0	0	0	0	0	0	0	0	0	0	0	0	0	0	0	0	0	0	0	0	0	0	0	0	0	0	0	0	0	0	0
OTU_4674	0	0	0	0	0	0	0	0	0	0	0	0	0	0	0	0	0	0	0	0	0	0	0	0	0	0	0	0	0	0	0	0	0	0	0	0	0	0	0	0	0	0	0	0	0	0	0	0	0
OTU_4675	0	0	0	0	0	0	1	0	0	0	0	1	1	0	3	1	0	0	3	1	0	0	0	0	0	0	2	0	0	6	1	0	0	3	0	1	1	0	0	0	14	0	0	0	0	0	0	0	0
OTU_4672	0	0	0	0	0	0	0	0	0	0	0	0	0	0	1	0	0	0	0	1	0	0	0	0	0	0	0	0	0	0	3	0	0	0	0	0	1	0	0	0	0	0	0	0	0	0	0	0	0
OTU_4673	0	0	0	0	0	0	0	0	0	0	0	0	0	1	0	0	0	0	0	2	0	0	0	0	0	0	0	0	0	0	2	0	0	0	0	0	0	0	0	0	0	0	0	0	0	0	0	0	0
OTU_4670	0	0	0	0	0	0	0	0	0	0	0	0	18	0	0	0	0	0	0	0	0	0	0	0	0	0	0	0	0	0	0	0	0	0	0	0	0	0	0	0	0	0	0	0	0	0	0	0	0
OTU_4671	0	0	8	0	0	0	0	0	0	0	0	0	1	2	1	0	0	0	1	0	0	0	0	0	0	0	0	0	0	0	0	0	0	0	0	0	0	0	0	0	0	0	0	0	0	0	0	0	0
OTU_5079	0	0	0	0	0	0	0	0	2	0	0	1	1	1	0	2	0	0	1	0	0	0	0	0	0	0	0	0	0	0	10	0	0	7	0	11	8	0	2	0	0	0	0	0	0	0	0	0	0
OTU_5077	0	0	0	0	0	0	0	0	0	0	0	0	0	0	4	1	9	0	0	0	0	0	0	0	0	0	0	0	0	0	0	0	0	0	30	0	0	13	0	0	0	0	0	0	0	0	0	0	0
OTU_5076	0	0	0	0	0	0	0	0	3	0	0	0	0	1	7	0	0	0	0	0	0	0	0	0	0	0	0	0	0	0	3	0	0	0	0	10	0	0	1	0	0	0	0	0	0	1	0	0	0
OTU_5075	0	0	0	0	0	0	0	0	0	0	0	0	0	0	0	1	7	9	0	0	0	0	0	0	0	0	0	0	0	0	0	0	3	0	244	0	0	0	0	0	0	0	0	0	0	0	0	0	0
OTU_5074	0	0	0	0	0	0	0	0	0	0	0	0	0	0	0	1	0	0	0	0	0	0	0	0	0	0	0	0	0	0	0	6	0	0	5	0	0	0	2	0	0	0	0	0	0	0	0	0	0
OTU_5073	0	0	0	1	0	0	0	0	39	0	0	0	12	2	0	0	0	0	0	1	0	0	0	0	0	0	0	0	0	3	2	0	0	0	0	66	0	0	4	0	0	0	0	4	0	1	0	0	0
OTU_5072	0	0	0	0	0	1	0	0	1	0	0	0	8	0	0	0	0	0	0	2	0	0	0	0	0	0	0	0	0	0	0	0	0	0	0	32	0	0	7	0	0	0	0	0	0	0	0	0	0
OTU_5071	0	0	0	0	0	1	13	0	0	0	0	1	16	0	0	0	0	6	0	1	0	0	0	0	0	0	0	0	0	0	2	0	0	1	0	46	0	0	9	0	0	0	0	0	0	5	0	0	0
OTU_5070	0	0	0	0	0	0	0	0	0	0	0	3	2	3	0	2	0	0	0	0	0	0	0	0	0	0	0	0	10	0	0	0	73	0	1	0	6	20	1	0	0	0	0	0	0	0	0	0	1
OTU_5698	0	0	0	17	1	0	0	0	0	27	5	0	0	0	0	0	0	0	0	0	0	0	5	0	0	0	0	0	0	0	0	6	0	0	0	0	0	0	0	1	0	0	0	0	0	0	0	0	0
OTU_5690	0	0	0	15	0	0	0	0	0	41	1	0	0	0	0	0	0	0	0	0	0	0	24	0	2	0	0	0	0	0	0	0	0	0	0	0	0	0	0	0	9	1	0	2	0	0	0	0	0
OTU_5696	0	0	0	6	1	0	0	0	0	52	0	0	0	0	0	0	1	0	0	0	0	0	0	0	9	0	0	0	0	0	0	0	0	0	0	0	0	0	0	0	1	3	0	0	0	0	0	0	0
OTU_5695	0	0	0	0	0	0	0	0	13	0	0	0	2	0	0	4	0	0	0	5	1	0	0	0	0	0	0	0	0	0	28	0	0	0	0	9	0	0	0	0	0	0	0	0	0	4	0	0	1
OTU_6520	0	0	0	0	0	0	0	0	0	7	0	0	10	0	0	0	0	2	0	0	0	0	0	0	0	0	4	0	0	18	0	4	0	0	0	36	1	0	0	0	0	0	0	0	0	0	38	48	0
OTU_6521	0	0	4	0	0	0	0	0	0	0	0	8	1	0	0	0	0	0	0	0	0	0	1	0	0	31	1	3	0	0	0	3	6	0	0	1	0	0	0	0	0	0	0	0	0	1	12	0	1
OTU_6522	0	0	0	0	0	0	0	0	0	0	0	0	0	0	0	0	0	0	0	0	0	0	0	0	0	11	0	0	0	0	0	0	0	0	0	0	0	0	0	0	0	0	0	0	0	0	135	0	0
OTU_6523	0	0	0	0	0	0	0	0	0	0	0	0	0	0	0	0	0	0	0	0	0	0	0	0	0	0	0	0	0	0	0	0	0	0	0	0	0	0	0	0	0	0	0	0	0	0	0	0	0
OTU_6525	0	0	0	0	0	0	0	0	0	0	5	0	0	0	0	0	0	0	0	0	0	0	0	0	0	0	0	0	0	0	0	0	1	0	0	0	0	0	0	0	0	0	0	0	0	0	0	0	0
OTU_6526	0	0	0	0	0	0	7	0	0	0	0	0	0	0	0	0	0	0	0	0	0	0	0	10	0	0	8	216	5	1	0	0	1	0	0	0	0	5	0	0	0	0	3	0	0	17	32	2	16
OTU_6527	0	0	0	0	0	0	0	0	0	0	0	0	9	0	0	4	0	0	1	7	0	0	0	0	0	2	0	0	0	0	0	0	12	0	0	0	0	0	1	0	0	0	0	0	0	1	28	0	7
OTU_4202	0	0	0	0	0	0	0	0	8	0	0	2	13	1	19	5	0	0	0	0	0	0	0	0	0	0	0	0	0	1	9	0	0	0	0	26	1	0	1	0	0	0	0	0	0	0	0	0	0
OTU_12537	0	0	0	0	0	0	0	0	0	0	0	0	1	0	0	3	0	0	0	0	0	0	1	0	0	0	0	0	0	0	0	0	8	0	10	0	0	0	25	0	0	0	0	0	0	0	0	0	0
OTU_23817	0	0	0	0	2	0	0	0	39	0	0	0	0	0	0	0	0	0	0	0	0	3	1	1	0	0	0	0	0	0	0	0	0	0	0	0	0	0	0	0	0	0	0	2	0	0	0	0	0
OTU_12532	0	0	0	0	0	0	0	0	0	0	0	0	0	0	1	0	1	1	0	0	0	0	0	0	0	0	0	0	0	0	0	0	10	0	0	0	7	21	0	0	0	0	0	0	0	0	0	0	0
OTU_7691	0	0	0	0	0	0	0	0	0	0	0	0	2	3	0	0	0	0	0	3	0	0	0	0	0	0	0	2	0	0	2	0	0	0	0	1	3	0	0	0	0	0	0	0	0	0	0	0	0
OTU_7690	0	0	0	0	0	0	0	0	0	0	0	0	0	1	0	0	0	0	0	0	0	0	0	0	0	0	0	0	0	0	0	0	0	0	0	0	1	0	0	0	0	0	0	0	0	0	0	0	0
OTU_7693	0	0	0	0	0	0	0	0	0	2	0	0	3	3	0	0	0	0	2	0	0	0	0	0	0	0	0	0	0	0	6	0	0	0	0	0	4	0	0	0	0	0	0	0	0	0	0	1	0
OTU_7692	0	0	0	0	0	0	0	0	0	0	0	0	1	1	2	0	0	0	0	1	0	0	0	6	0	0	0	0	0	0	1	0	0	0	0	0	3	0	0	0	0	0	0	0	0	0	0	0	1
OTU_7695	0	0	0	0	0	0	0	0	0	0	0	0	0	0	0	0	0	0	0	0	0	0	0	0	0	0	0	0	0	0	0	0	0	0	0	0	0	0	0	0	0	0	0	0	0	6	0	0	0
OTU_7697	0	0	0	0	0	0	0	0	0	0	0	0	2	0	0	0	0	0	0	0	0	0	0	0	0	0	0	0	0	0	0	0	3	0	0	0	0	0	0	0	0	0	0	0	0	21	0	0	0
OTU_7699	0	12	0	1	0	0	0	0	0	0	0	0	5	2	1	11	0	0	1	2	0	0	0	0	5	0	0	1	0	0	4	1	1	0	0	1	2	3	2	0	0	0	0	0	0	3	0	0	0
OTU_7698	0	1	0	0	0	0	0	0	0	0	0	0	3	0	0	0	0	0	0	0	0	0	0	0	2	1	0	0	0	0	0	0	0	0	0	0	1	0	0	0	0	2	0	0	0	3	5	11	0
OTU_14928	0	0	0	0	0	0	0	0	0	0	0	0	0	0	0	2	1	0	0	0	0	0	0	0	0	0	0	0	0	0	0	0	0	0	1	0	0	0	0	0	0	0	0	0	0	0	0	0	0
OTU_14924	0	0	0	0	0	0	0	0	0	0	0	0	0	0	0	0	0	0	0	0	0	0	0	0	0	0	0	0	0	0	0	0	0	16	0	0	0	0	0	0	0	0	0	0	0	0	0	0	0
OTU_14925	0	0	0	0	0	0	0	0	0	0	0	0	1	0	0	1	0	0	0	0	0	0	0	0	0	0	0	0	0	0	0	1	0	0	11	6	0	0	0	0	0	0	0	0	0	0	0	0	0
OTU_14926	0	0	0	0	0	0	0	0	0	0	0	0	0	0	0	0	0	0	0	0	0	0	0	0	0	0	0	0	0	0	0	0	0	1	0	0	0	0	0	0	0	0	0	0	0	0	0	0	0
OTU_26551	0	0	0	0	0	0	0	0	0	0	0	0	0	1	0	0	0	0	0	0	0	0	0	0	0	0	0	0	0	0	0	0	0	0	1	0	0	0	0	0	0	0	0	0	0	0	0	0	0
OTU_28290	0	0	0	0	0	0	0	0	0	0	0	0	0	0	0	0	0	0	1	0	0	0	0	0	0	0	0	0	0	0	0	0	0	0	0	0	0	0	1	0	0	0	0	0	0	0	0	0	0
OTU_22074	1	0	0	0	0	0	0	0	0	0	0	0	6	0	0	1	2	0	1	0	0	0	0	0	0	0	0	0	0	5	13	0	0	0	0	0	0	0	0	0	0	0	1	1	0	0	1	5	0
OTU_20352	0	0	0	0	0	0	0	0	0	0	0	1	0	0	0	0	0	0	0	11	1	0	0	0	0	0	0	0	0	0	0	0	0	1	6	0	0	0	0	0	0	19	0	1	0	0	0	0	0
OTU_24898	0	0	0	0	0	0	0	0	0	0	0	1	0	0	1	1	1	3	0	4	0	0	0	0	0	0	0	2	0	0	4	5	0	1	0	0	2	0	1	0	0	9	0	0	0	0	0	0	0
OTU_23910	0	0	1	0	0	0	0	0	0	0	0	0	0	0	0	0	1	0	0	0	0	0	0	0	0	0	0	0	0	0	0	0	0	0	0	0	0	0	0	0	0	0	0	0	0	0	0	0	0
OTU_16782	0	0	0	0	0	0	0	0	3	0	0	1	2	0	0	3	0	2	0	1	0	0	0	0	0	0	0	0	0	2	0	4	0	0	0	30	2	0	6	0	0	0	0	0	0	0	0	0	0
OTU_16783	0	0	0	0	0	0	1	0	1	0	1	3	1	0	0	0	0	0	0	2	0	0	0	0	0	0	0	2	0	0	0	0	0	0	0	0	0	0	0	0	0	0	0	0	0	0	44	3	12
OTU_4552	0	0	0	0	0	0	0	0	0	0	0	0	0	0	0	0	0	0	0	0	0	0	0	0	0	0	0	0	0	0	0	0	0	0	0	0	0	0	0	0	0	0	0	0	0	0	0	0	0
OTU_27601	0	0	0	0	0	0	0	0	0	0	0	0	0	0	0	0	0	0	0	0	0	0	0	0	0	0	0	0	0	0	0	0	0	0	0	0	0	0	0	0	0	0	0	0	0	0	0	0	0
OTU_11831	0	0	0	0	0	0	1	0	1	0	0	0	2	27	0	1	0	0	2	11	0	0	0	0	0	0	0	0	0	0	3	0	0	0	0	0	3	0	0	0	0	0	0	0	0	0	0	0	1
OTU_11833	0	0	0	0	0	0	0	1	0	0	0	3	0	0	0	0	0	0	3	0	0	0	0	0	0	0	0	0	0	0	0	0	0	0	0	0	0	0	0	0	0	0	0	0	0	0	0	35	0
OTU_11832	10	0	0	0	0	0	0	0	0	0	0	0	0	0	0	0	0	0	10	7	1	0	0	0	0	0	0	0	0	0	0	0	0	0	0	0	0	1	4	1	0	0	0	0	0	0	0	0	0
OTU_4556	0	0	0	0	0	0	0	0	0	0	0	3	0	0	0	0	0	0	1	0	0	0	0	0	0	0	0	0	0	0	0	0	0	0	0	0	0	0	0	0	0	0	0	0	0	0	0	0	0
OTU_4554	0	0	0	0	0	0	0	0	0	0	0	0	0	1	1	2	0	0	0	0	0	0	0	0	0	0	0	0	0	0	0	0	0	0	0	0	2	0	0	0	0	0	0	0	0	1	0	1	0
OTU_16430	0	0	0	0	0	62	0	0	0	0	0	0	1	0	0	0	0	0	2	0	0	0	0	0	0	0	0	0	2	0	0	0	0	0	0	0	0	0	0	0	0	0	0	0	0	0	0	0	0
OTU_23382	0	0	0	0	0	0	0	0	0	0	0	0	0	0	0	0	0	0	0	0	0	1	0	0	0	2	0	0	0	0	0	0	0	0	0	0	0	0	0	0	0	0	0	0	0	0	0	0	0
OTU_23381	0	0	0	0	0	0	0	0	0	0	0	0	1	0	0	0	0	0	0	1	0	0	0	0	0	0	0	0	0	0	1	0	0	1	0	0	0	0	0	0	0	0	0	0	0	0	2	0	0
OTU_23388	0	0	0	0	0	0	0	0	0	0	0	0	0	0	0	0	0	0	0	0	0	0	0	0	0	2	0	0	0	0	0	0	0	0	0	0	0	0	0	0	0	0	0	0	0	0	2	0	0
OTU_11785	0	0	0	0	0	0	0	0	0	0	0	0	3	0	0	0	0	1	0	0	0	0	0	0	0	0	0	0	0	0	0	0	0	0	0	25	0	0	0	0	0	0	0	0	0	0	0	0	0
OTU_11784	0	0	0	0	0	0	0	0	0	0	0	0	2	0	0	0	1	49	0	0	0	0	0	0	0	0	0	2	1	0	0	0	0	1	8	0	0	2	0	0	0	0	0	0	0	0	0	0	0
OTU_11782	0	0	0	0	0	1	0	0	0	0	0	0	5	0	0	1	3	29	0	0	0	0	0	0	0	0	0	0	1	1	0	0	0	0	5	0	0	0	0	0	0	0	0	0	0	0	0	0	0
OTU_11789	1	0	0	0	0	0	0	0	0	0	0	8	2	0	0	0	0	18	0	1	0	0	0	0	0	0	0	7	0	0	0	2	1	0	1	2	0	1	0	0	0	1	0	0	0	0	0	0	0
OTU_23036	0	0	0	0	0	0	0	0	0	0	0	0	0	0	0	0	0	0	0	0	0	0	3	0	0	0	0	0	0	0	0	0	0	0	0	0	0	0	0	0	0	0	0	0	0	0	0	0	0
OTU_23031	0	0	0	0	0	0	0	0	0	0	0	0	0	0	0	0	0	0	0	0	0	0	0	0	0	0	0	0	0	0	0	0	0	1	0	0	0	0	0	0	0	0	0	0	0	0	0	0	0
OTU_23033	0	0	1	0	0	0	0	0	0	0	0	0	0	0	0	0	0	0	0	0	0	0	0	0	0	0	0	0	0	0	0	0	0	0	0	0	0	0	0	0	0	0	0	13	0	0	0	0	0
OTU_15207	0	0	0	0	0	0	0	0	0	0	0	0	0	0	0	0	6	0	0	0	0	0	0	0	0	0	0	0	0	0	0	0	0	0	0	0	0	0	0	0	1	0	26	0	0	0	0	0	0
OTU_15203	0	0	0	0	0	0	0	0	0	0	0	0	0	0	0	0	2	0	0	0	0	0	0	0	0	0	0	0	0	0	0	0	0	0	0	0	0	0	0	0	1	0	7	0	0	0	0	1	0
OTU_15200	6	0	0	0	0	0	0	0	0	0	6	0	0	0	0	0	0	0	0	0	0	0	0	0	0	0	0	0	0	5	0	0	0	0	0	0	18	0	0	0	0	0	0	0	0	0	0	0	0
OTU_22929	0	0	0	0	0	0	1	0	3	0	0	0	0	0	0	0	0	0	0	0	1	0	0	0	0	0	0	0	0	0	2	0	0	0	0	0	0	0	1	0	0	0	0	0	0	0	0	0	0
OTU_22928	0	0	0	0	0	0	0	0	0	0	0	0	4	0	0	0	3	0	0	1	12	0	0	0	0	0	0	21	0	0	0	1	3	0	0	0	13	0	0	0	0	0	0	1	0	1	0	1	14
OTU_18208	0	0	0	0	0	0	0	0	0	0	0	0	1	0	1	0	0	0	1	0	0	0	0	0	0	0	0	0	0	0	2	0	0	0	0	0	0	0	0	0	0	0	0	0	0	0	0	0	0
OTU_24564	0	0	0	0	0	0	2	0	0	0	0	0	2	0	0	0	0	2	0	1	0	0	0	0	0	0	0	0	0	0	0	0	0	0	0	1	0	0	0	0	0	0	0	0	0	0	0	0	0
OTU_18200	0	0	0	0	0	0	0	0	0	0	0	2	13	5	3	0	0	0	5	3	0	0	0	0	0	0	0	0	0	0	0	0	0	0	0	2	0	0	0	0	0	0	0	0	0	0	0	0	0
OTU_14551	0	0	0	0	0	0	0	0	0	0	0	0	0	0	0	0	0	0	0	0	0	0	0	0	0	0	0	0	0	0	1	0	0	0	0	0	2	0	0	0	0	0	0	0	0	0	0	0	0
OTU_14550	0	0	0	2	1	0	0	0	1	0	0	0	9	0	10	0	0	0	1	11	3	0	0	1	0	8	1	3	0	0	14	1	0	0	0	11	0	0	0	0	0	0	5	0	0	3	0	0	0
OTU_14555	0	0	0	0	0	0	0	0	14	0	0	0	2	0	0	0	0	0	1	1	0	0	0	0	0	0	0	0	0	2	1	0	0	0	0	35	1	0	2	0	0	0	0	1	0	1	0	0	0
OTU_10070	0	0	0	0	0	0	0	0	0	0	0	0	1	2	0	1	0	1	0	0	0	0	0	0	0	0	0	0	0	4	0	0	0	0	4	0	0	0	0	0	0	0	0	0	0	0	0	0	0
OTU_3129	0	0	0	0	0	0	0	0	0	0	0	0	2	0	0	0	0	0	0	0	0	0	0	0	0	0	0	0	0	0	0	0	0	0	0	0	0	0	0	0	0	0	0	0	0	0	0	0	0
OTU_3128	0	0	0	0	0	0	0	0	1	0	0	0	0	0	0	1	0	0	0	0	1	0	0	0	0	0	0	0	0	0	0	0	0	0	0	2	0	0	0	0	0	0	0	0	0	1	0	0	0
OTU_3127	0	0	0	0	0	0	0	0	0	0	0	0	0	0	0	0	0	0	0	0	0	0	0	0	0	0	0	0	0	0	0	0	0	0	0	0	0	0	0	0	0	0	0	0	0	0	0	0	0
OTU_3126	0	0	0	0	0	0	0	0	0	0	0	0	0	0	0	0	0	0	0	0	0	0	0	0	0	0	0	0	0	0	0	0	0	0	0	0	0	0	0	0	0	0	0	0	0	0	0	0	0
OTU_3125	0	0	0	0	0	0	0	0	0	0	0	0	0	0	0	0	0	0	0	0	0	0	0	0	0	0	0	0	0	0	0	0	0	0	0	0	0	0	0	0	0	0	0	0	0	0	0	0	0
OTU_3124	0	0	0	3	0	0	0	0	0	0	0	0	6	0	0	2	0	0	0	0	0	0	1	0	0	0	0	0	0	0	0	0	10	0	0	0	2	0	0	0	0	0	0	0	0	0	0	18	1
OTU_3123	0	0	0	1	0	0	0	0	0	0	0	0	7	0	1	2	0	1	0	0	0	0	0	0	0	0	0	0	0	0	1	0	0	18	0	0	0	4	0	0	0	0	0	0	0	1	0	0	0
OTU_3122	0	0	0	0	0	0	0	0	0	0	0	0	3	7	5	4	2	0	0	1	0	0	0	0	0	0	1	0	0	0	0	1	0	0	0	5	1	0	0	0	0	0	0	0	0	2	0	3	0
OTU_3121	0	0	0	0	0	0	0	0	0	0	0	4	1	0	0	0	0	0	0	0	2	0	0	0	0	0	0	0	0	0	0	2	0	1	0	1	0	1	0	0	0	0	0	0	0	0	0	0	0
OTU_3120	0	0	0	0	0	0	0	0	0	0	0	0	0	1	0	0	0	0	0	0	0	0	0	0	0	0	1	0	0	0	0	0	0	0	0	0	0	0	0	0	0	0	0	0	0	0	0	6	0
OTU_10698	0	0	0	0	0	0	0	0	1	0	0	0	2	0	0	0	0	0	0	0	0	0	0	0	0	0	0	0	0	0	5	0	0	0	0	0	2	0	4	0	0	0	0	0	0	0	0	0	0
OTU_10699	1	0	0	0	1	0	3	0	0	0	3	0	0	0	0	0	0	0	4	0	0	0	0	0	0	0	0	8	0	0	0	0	1	0	0	0	0	0	0	0	0	0	0	0	0	0	1	7	15
OTU_10692	0	0	0	0	0	0	0	5	0	0	0	0	0	0	0	0	0	0	0	0	0	0	0	0	0	0	0	0	0	0	0	0	0	0	0	0	0	0	0	0	0	0	0	0	0	0	0	0	0
OTU_10690	0	0	0	0	0	0	0	17	0	0	0	0	0	0	0	0	0	0	0	0	0	0	0	0	0	0	0	0	0	0	0	0	0	0	0	0	0	0	0	0	0	0	0	0	0	0	0	0	0
OTU_10696	0	0	0	0	0	0	0	0	0	0	0	0	0	0	0	0	0	0	0	0	0	0	0	0	0	0	0	0	0	0	0	0	0	0	0	0	0	0	0	0	0	0	0	0	0	0	0	0	0
OTU_3695	0	0	0	0	0	0	0	0	0	0	0	0	0	0	0	0	0	1	0	0	0	0	0	0	0	0	0	0	0	0	0	0	0	0	0	0	0	0	0	0	0	5	0	0	0	0	0	0	0
OTU_3694	0	0	0	0	0	0	0	0	0	0	0	0	0	1	1	12	0	0	0	1	0	0	0	0	0	0	0	0	0	0	3	0	0	0	0	0	16	0	0	0	0	0	0	0	0	0	0	0	0
OTU_3697	2	0	8	34	0	1	0	0	0	0	0	1	0	0	0	0	0	0	1	0	0	0	0	8	0	0	0	0	1	12	3	0	0	0	0	0	1	0	0	0	15	0	4	5	12	0	0	4	0
OTU_3696	0	0	0	0	0	0	2	0	0	0	0	0	0	0	0	0	0	0	0	0	0	0	0	0	0	0	0	0	0	1	0	0	0	0	0	0	0	0	0	0	0	0	0	0	0	0	0	0	0
OTU_3691	0	0	0	0	0	0	0	0	0	0	0	0	0	0	0	0	0	0	0	0	0	0	0	0	0	0	0	3	0	0	0	0	0	0	0	0	0	0	0	0	0	0	0	0	0	0	0	0	0
OTU_3690	0	1	1	1	0	0	0	0	3	7	0	0	0	0	0	0	0	0	0	0	0	0	3	0	0	0	0	0	0	0	0	0	0	0	0	0	0	0	0	0	1	0	0	0	0	0	0	0	0
OTU_3693	0	0	0	0	0	0	1	0	0	0	0	0	0	0	0	0	0	0	2	3	0	0	0	0	0	0	0	0	0	1	0	0	0	0	0	0	0	0	0	0	0	0	0	0	0	0	0	0	0
OTU_13524	0	2	4	6	0	6	0	0	0	0	0	0	0	0	0	0	0	0	0	0	0	0	0	0	0	0	0	0	0	0	0	0	0	0	0	0	0	0	0	48	5	0	23	14	0	0	0	0	0
OTU_19642	0	0	0	0	0	0	0	0	0	0	0	0	0	0	0	3	0	3	0	0	0	0	0	0	0	0	0	0	0	2	0	0	0	0	59	0	0	0	0	0	0	0	0	0	0	0	0	0	0
OTU_19643	0	0	0	0	0	0	0	0	0	0	0	0	1	0	0	0	0	0	1	0	0	0	0	0	0	0	0	0	0	0	0	3	0	0	1	0	0	0	0	0	1	0	0	0	0	0	0	0	0
OTU_19641	0	0	0	0	0	0	0	0	0	0	0	0	0	0	0	0	0	0	0	0	0	0	0	0	0	0	0	0	0	1	0	0	2	0	48	0	0	1	0	0	0	0	0	0	0	0	0	0	0
OTU_19644	0	0	0	0	0	0	0	0	1	0	0	0	0	3	0	1	1	0	1	1	0	0	0	0	0	0	0	0	0	2	0	7	0	0	9	0	2	0	9	0	0	0	0	0	0	0	0	0	0
OTU_19645	0	0	0	0	0	0	0	0	0	0	0	0	1	0	0	31	0	1	0	0	0	0	0	0	0	0	0	0	0	0	0	0	1	0	21	1	0	0	0	0	0	0	0	0	0	0	0	0	0
OTU_16075	0	0	35	0	0	0	0	0	0	0	0	0	1	0	0	0	0	0	0	0	0	0	0	0	0	0	0	0	0	0	0	0	0	0	0	0	0	0	0	0	0	0	0	0	0	0	0	0	0
OTU_4476	0	0	0	0	0	0	1	0	0	0	0	0	0	0	4	0	0	0	7	0	0	0	0	0	0	0	0	0	0	0	1	0	0	1	0	0	1	0	0	0	41	0	0	0	0	0	0	2	0
OTU_4479	0	0	0	0	0	0	0	0	1	0	0	4	0	1	0	1	0	4	0	8	0	0	0	0	0	0	0	0	0	0	2	5	0	0	0	0	0	0	0	0	0	26	0	0	0	0	0	0	0
OTU_12347	0	0	0	0	0	0	0	0	0	0	0	0	0	2	0	0	0	0	0	0	1	0	0	0	0	1	2	0	0	0	0	0	25	0	0	0	0	0	0	0	0	0	0	0	0	0	0	0	0
OTU_12342	0	0	0	0	0	0	0	1	0	0	0	25	1	0	0	0	0	5	0	1	0	0	0	0	0	3	6	7	0	0	0	3	29	0	0	0	9	2	1	0	0	0	0	0	0	0	0	3	1
OTU_12343	0	0	0	0	0	0	1	1	0	0	0	1	0	0	0	0	0	3	0	0	1	0	0	0	0	1	1	21	0	0	0	11	7	0	0	0	0	6	0	0	0	0	0	0	0	0	0	0	0
OTU_12348	0	0	0	0	0	0	0	0	0	0	0	0	0	0	0	0	0	0	0	0	0	0	0	0	0	0	0	0	2	0	0	0	40	1	0	0	0	6	0	0	0	0	0	0	0	0	0	0	0
OTU_18996	0	0	0	0	3	0	0	0	0	0	0	0	0	0	0	0	0	0	0	0	0	0	0	4	0	0	0	0	0	35	0	0	0	0	0	0	0	0	0	1	0	5	0	0	0	0	0	0	0
OTU_3909	0	4	0	0	0	0	0	0	0	0	0	0	6	59	3	0	0	0	1	0	0	0	0	0	0	0	0	0	0	0	1	0	0	0	0	0	8	0	0	0	0	0	0	0	0	0	0	0	0
OTU_3908	0	0	0	0	0	0	0	0	0	0	0	0	4	260	24	0	0	0	0	0	0	0	0	0	0	0	1	0	0	0	0	0	0	0	0	33	87	0	0	0	0	0	0	0	0	0	0	0	0
OTU_3905	0	0	0	0	0	0	0	0	0	0	8	0	0	44	3	0	0	0	0	0	0	0	0	0	0	0	0	0	0	0	0	9	0	0	0	0	111	3	0	0	0	0	0	0	0	0	0	2	0
OTU_3904	0	0	0	0	0	0	0	0	0	0	0	0	0	12	1	0	0	0	0	1	0	0	0	0	0	0	0	0	0	0	4	0	0	0	0	0	74	0	0	0	0	0	0	0	0	0	0	0	0
OTU_3907	0	0	0	0	0	0	1	0	0	0	0	8	1	47	1	0	0	0	0	1	2	0	0	0	0	0	1	1	0	0	1	2	0	0	0	0	96	0	1	0	0	0	0	0	0	0	1	4	8
OTU_3906	0	0	0	0	0	0	0	0	0	0	0	0	1	65	0	0	0	0	0	2	0	0	0	0	0	0	0	0	0	0	5	1	0	0	0	0	42	0	0	0	0	0	0	0	0	0	0	2	0
OTU_3901	0	0	0	0	0	0	0	0	12	0	1	0	16	9	11	5	2	0	0	3	0	0	0	0	0	0	0	0	0	0	20	0	0	0	0	92	3	1	9	0	0	0	0	0	0	1	0	0	0
OTU_3900	0	0	1	0	0	0	0	0	2	0	0	4	7	31	2	0	0	0	0	0	0	0	0	0	0	3	2	1	0	0	6	1	0	0	0	39	35	0	0	0	0	0	1	0	0	36	0	9	4
OTU_3903	0	0	0	0	0	0	0	0	0	0	0	2	3	0	0	3	1	10	0	1	1	0	0	0	0	1	0	0	18	0	0	1	1	0	2	0	1	4	4	0	0	0	0	2	0	0	0	2	0
OTU_3902	0	0	0	0	0	0	0	0	0	0	0	0	0	60	0	0	0	0	2	0	0	0	0	0	0	0	0	0	0	0	0	0	0	0	0	0	6	0	0	0	0	0	0	0	0	0	0	0	0
OTU_1226	0	0	0	0	0	0	0	0	0	0	0	0	0	0	0	0	0	0	0	0	0	0	0	0	0	0	0	0	0	0	0	0	0	0	0	0	0	0	0	0	0	0	0	0	0	0	0	0	0
OTU_1227	0	1	0	0	0	0	0	0	0	0	0	0	0	0	0	4	0	0	0	0	0	0	0	0	0	0	0	0	0	0	0	0	0	0	0	0	0	0	0	0	0	0	0	0	0	0	0	0	0
OTU_1224	0	0	0	0	0	0	324	0	0	0	0	0	0	0	0	0	0	0	2	4	0	0	6	0	0	0	3	27	0	1	0	0	1	0	0	0	0	0	0	2	0	3	0	0	0	0	0	4	3
OTU_1225	0	0	0	0	0	0	0	588	0	0	0	0	0	0	2	0	0	0	0	0	0	0	0	0	0	0	0	3	0	0	0	0	0	0	0	0	0	7	0	0	0	0	0	0	0	0	0	0	0
OTU_1222	1	0	0	0	1	0	55	0	0	0	0	0	1	1	0	0	7	34	0	0	0	0	0	0	0	0	0	25	0	8	0	0	3	0	0	0	6	2	0	0	0	0	0	0	2	0	0	0	4
OTU_1223	0	0	0	0	0	0	0	0	0	0	0	0	0	0	0	0	0	0	0	0	0	0	0	0	0	0	0	0	0	0	0	0	0	0	0	0	0	0	1	0	0	0	0	0	0	0	0	0	0
OTU_1220	0	0	0	0	0	0	0	0	0	0	0	0	0	0	0	1	0	0	0	0	0	0	0	0	0	0	0	0	0	1	0	0	0	0	0	0	0	0	0	5	0	0	0	0	0	0	0	0	0
OTU_1221	0	0	0	0	0	0	385	0	0	0	0	0	13	4	0	0	8	1	14	3	0	0	1	0	0	0	3	5	0	19	0	0	0	0	0	0	0	0	0	15	6	7	0	0	0	0	0	9	40
OTU_1228	0	0	0	0	0	0	0	0	0	0	0	0	2	0	310	0	0	0	0	21	0	0	0	0	0	0	0	0	0	0	0	0	0	0	0	0	0	2	0	0	0	0	0	0	0	0	0	0	0
OTU_1229	0	0	0	0	0	0	0	0	0	0	0	269	0	0	0	0	0	0	0	0	0	0	0	0	0	0	0	0	0	0	0	0	2	2	0	0	0	0	0	0	0	0	0	0	0	0	0	0	0
OTU_20657	0	0	0	0	0	0	0	0	0	0	0	0	23	20	0	0	0	0	0	0	0	0	0	0	0	4	0	0	0	0	41	0	0	0	0	4	14	0	0	0	0	0	0	19	0	0	0	3	0
OTU_20650	15	1	4	0	0	0	0	0	0	0	14	0	0	0	0	0	0	0	0	0	0	12	2	6	0	0	0	0	0	0	0	0	0	0	0	0	0	0	0	0	3	24	0	173	0	0	0	0	0
OTU_7107	0	0	0	0	0	0	0	0	3	0	0	0	3	0	0	1	0	0	0	0	0	0	0	0	0	0	0	11	0	0	38	0	0	0	0	0	0	0	0	0	0	0	0	1	0	0	0	0	0
OTU_7106	0	0	0	0	0	0	0	0	0	0	0	0	0	0	0	0	0	0	0	0	0	0	0	0	0	0	0	0	0	0	38	0	0	0	0	0	0	0	0	0	0	0	0	0	0	0	0	0	0
OTU_8041	0	0	0	0	0	1	25	0	0	2	0	0	0	0	0	0	0	0	3	2	0	0	8	0	0	0	0	0	0	0	0	0	0	0	0	0	0	0	0	3	8	2	0	0	0	0	0	0	0
OTU_14135	0	0	0	0	0	0	0	0	0	0	0	0	0	0	0	0	0	0	0	0	0	0	0	0	0	0	0	0	0	0	0	0	0	1	0	0	1	0	0	0	0	0	0	0	0	0	0	0	0
OTU_18	0	262	1063	6449	1	0	0	0	0	1220	1660	0	0	0	0	0	2	0	0	0	0	1	1169	0	101	0	2	0	0	2	0	1	1	0	0	1	0	0	0	1	0	0	0	1	0	0	0	5	0
OTU_19	0	0	0	0	0	0	0	0	0	0	4	0	0	0	0	0	39	0	0	0	0	0	0	0	0	0	0	0	0	0	0	0	0	0	0	0	0	57	0	0	0	0	0	0	0	0	0	0	0
OTU_14	0	0	0	0	6	0	0	0	681	0	0	0	2	0	0	0	0	0	0	376	0	254	3	0	1	0	0	0	0	0	1	0	0	0	0	1	0	0	479	0	0	22	0	90	0	0	0	0	0
OTU_15	0	0	0	0	1	0	0	0	637	0	1	0	1	0	0	0	0	0	0	247	1	305	9	0	4	0	0	0	0	0	1	0	0	0	0	0	0	0	438	0	0	24	0	95	0	0	0	0	0
OTU_16	65	0	0	0	14	0	0	0	5	102	148	0	1	0	0	0	1561	0	0	0	10	10	118	342	0	0	0	0	0	0	0	0	0	0	0	0	0	0	1	0	13	1	5338	673	0	0	0	0	0
OTU_17	0	0	0	0	0	0	0	10771	0	0	1	0	0	0	0	0	197	0	0	0	0	0	0	0	0	0	0	0	0	0	0	0	143	0	0	0	0	0	0	0	0	0	0	0	0	0	0	0	0
OTU_10	11	0	0	0	38	0	8143	0	0	0	2	0	629	31	0	0	0	1280	0	841	0	0	0	31	0	0	3	922	0	88	0	0	375	0	5	0	243	0	0	22	0	59	0	0	0	0	0	0	174
OTU_11	727	0	14	28	49	0	0	0	1	0	1	0	0	0	0	0	0	0	0	13	51	15233	5	22	2	0	0	0	0	0	0	0	0	0	0	0	0	0	3	0	0	34	122	49	0	0	0	0	0
OTU_12	0	4	0	0	18	0	0	0	3	0	1	0	0	0	0	0	205	0	0	9	10252	20	0	0	6	0	0	0	0	0	0	0	0	0	0	0	0	0	0	0	0	10	125	61	0	0	0	0	0
OTU_13	0	0	9	121	54	0	0	0	0	0	0	0	0	0	0	0	0	0	0	11	0	15465	30	0	4	0	0	0	0	0	0	0	0	0	0	0	0	0	2	0	0	52	0	54	0	0	0	0	0
OTU_8046	0	0	0	0	0	0	0	0	0	0	0	0	0	0	0	0	0	0	0	0	0	0	0	0	0	0	0	0	0	0	0	0	0	0	0	0	0	0	0	13	0	0	0	0	0	0	0	0	0
OTU_21295	0	0	0	0	0	0	0	0	0	0	0	0	0	0	0	0	0	0	0	2	0	0	0	0	0	0	0	0	0	0	0	0	1	0	0	0	0	0	0	0	0	0	0	0	0	0	0	0	17
OTU_7819	0	0	0	0	0	0	0	0	0	0	0	0	0	11	0	0	0	0	0	0	0	0	0	0	0	0	0	0	0	0	0	0	0	0	0	0	76	0	0	0	0	0	0	0	0	4	0	0	0
OTU_7810	0	0	0	0	0	0	0	0	0	0	0	0	0	11	0	0	0	0	0	0	0	0	0	0	0	0	0	0	0	0	0	0	0	0	0	0	1	0	0	0	0	0	0	0	0	0	0	0	0
OTU_7817	0	0	0	0	0	0	0	0	0	0	0	0	1	4	0	0	0	0	0	0	0	0	0	0	0	0	0	0	0	0	0	0	0	0	0	0	0	0	0	0	0	0	0	0	0	0	0	0	0
OTU_7816	0	0	0	0	0	0	0	0	0	0	0	0	0	0	0	0	0	0	0	0	0	0	0	0	0	0	0	0	0	0	0	0	0	0	0	0	0	0	0	0	0	0	0	0	0	0	0	0	0
OTU_7814	0	0	0	0	0	0	1	0	0	0	0	0	1	0	0	0	0	0	0	0	0	0	0	0	0	7	0	0	6	0	0	0	0	0	0	5	0	0	0	0	0	0	0	0	0	2	0	0	0
OTU_9412	0	0	0	0	0	0	0	0	0	0	0	0	0	0	0	0	0	0	0	0	0	2	0	2	0	0	0	0	0	0	0	0	0	0	0	0	0	0	0	0	3	0	1	86	0	0	0	0	0
OTU_9415	0	0	0	0	0	0	0	0	0	0	0	0	0	0	0	0	0	0	0	2	0	0	0	0	0	0	6	4	1	0	0	0	0	0	0	0	5	0	0	0	0	6	0	25	0	0	1	0	3
OTU_819	0	0	0	0	0	0	0	0	61	0	0	0	1	0	0	0	0	0	0	0	0	0	0	0	0	0	0	0	0	5	0	0	0	0	0	36	0	0	6	0	0	3	0	0	0	0	0	0	0
OTU_818	0	0	0	0	0	0	0	0	1	0	0	0	1	0	1	3	0	0	0	3	0	0	0	0	0	0	0	1	0	0	0	0	0	0	0	3	0	0	0	0	0	0	0	0	0	0	0	0	0
OTU_813	12	0	0	0	15	0	0	0	1	0	0	0	0	0	0	0	0	0	0	0	1	1	0	3	0	0	0	0	0	0	0	0	0	0	0	0	0	0	0	0	0	17	0	1	0	0	0	0	7
OTU_811	0	0	0	0	0	0	0	0	0	0	0	1	0	0	0	1	0	0	0	1	0	0	0	0	0	0	0	0	0	0	0	16	0	0	0	0	0	0	1	0	0	4	2	0	0	0	0	0	1
OTU_810	0	0	0	0	0	0	0	0	0	1	0	0	0	0	0	0	0	0	1	1	0	0	0	0	0	0	0	0	0	0	0	1	0	0	0	0	0	0	0	0	0	0	0	0	0	0	0	1	0
OTU_817	8	13	11	27	4	5	0	0	4	17	16	0	0	1	0	0	0	0	4	1	0	1	15	23	8	0	0	0	2	58	0	0	0	0	0	0	0	0	1	52	139	80	0	55	0	0	0	0	0
OTU_816	0	0	0	0	0	0	0	0	0	0	2	0	6	48	222	1	0	0	0	11	0	0	0	0	0	0	0	0	0	0	0	1	3	0	0	33	34	5	1	0	0	0	0	0	0	0	0	0	0
OTU_815	2	0	0	3	0	2	11	0	6	0	0	12	41	1	3	6	0	0	0	1	2	1	0	2	0	2	5	1	0	0	40	2	0	2	1	234	7	0	47	0	0	3	0	9	14	1	0	21	0
OTU_814	3	0	0	0	0	0	230	0	0	0	0	0	0	0	0	0	0	10	2	0	0	0	0	0	0	0	5	19	0	3	0	0	1	0	0	0	0	0	0	10	15	0	0	0	0	0	0	1	0
OTU_27523	0	0	0	0	0	0	0	0	0	0	0	0	0	0	0	0	0	0	1	0	0	0	0	0	0	1	0	0	0	0	0	0	0	0	0	0	0	0	0	0	0	0	0	0	0	0	0	2	0
OTU_27521	0	0	0	0	0	0	0	0	0	0	0	0	0	2	0	0	0	0	1	0	0	0	0	0	0	1	11	5	0	1	0	6	0	0	0	0	2	0	0	0	0	0	0	0	0	0	0	7	0
OTU_24360	0	0	0	0	0	2	16	0	0	0	0	0	32	0	0	0	0	0	0	0	0	0	0	0	0	0	0	0	7	0	1	0	0	0	0	0	0	0	1	0	0	0	0	0	0	0	0	0	0
OTU_15954	70	0	0	0	0	0	0	0	0	0	0	0	0	0	0	0	0	0	0	0	0	0	0	4	0	0	0	0	0	0	0	0	0	0	0	0	0	0	0	0	0	0	0	0	0	0	0	0	0
OTU_15959	6	1	0	1	17	0	0	0	0	0	1	0	0	0	0	1	5	0	0	1	1	0	0	4	0	0	0	0	0	0	0	0	0	0	0	0	2	0	0	0	0	0	0	1	2	0	0	0	0
OTU_6771	0	0	0	35	0	0	0	0	0	66	0	0	0	0	0	0	0	0	0	0	0	0	0	0	0	0	0	0	0	0	0	0	0	0	0	0	0	0	0	0	0	0	0	0	0	0	0	0	0
OTU_6772	0	0	0	2	0	0	0	0	0	66	0	0	0	0	0	0	0	0	0	0	0	0	1	0	0	0	0	0	0	0	0	0	0	0	0	0	0	0	0	0	0	0	0	0	0	0	0	0	0
OTU_6775	0	0	0	3	0	1	0	0	0	13	0	0	0	0	0	0	2	0	0	0	0	0	4	0	1	0	0	0	0	0	0	0	0	0	0	0	0	0	0	0	0	0	0	0	0	0	0	0	0
OTU_6774	0	1	0	2	0	0	0	0	0	295	0	0	0	0	0	0	7	0	0	1	2	0	4	0	9	0	1	0	1	0	0	0	0	0	0	0	0	0	0	4	1	0	0	0	0	0	0	0	0
OTU_6777	0	0	0	0	0	0	0	0	0	16	0	0	0	0	0	0	0	0	0	0	0	0	0	0	0	0	0	0	0	0	0	1	0	0	0	0	0	0	0	0	0	2	0	0	0	0	0	0	1
OTU_6779	0	0	0	3	0	1	0	0	0	63	1	0	0	0	0	0	0	0	0	3	1	0	12	0	5	0	0	0	0	0	0	13	0	0	0	0	0	0	1	1	1	2	1	0	0	0	0	0	0
OTU_25107	0	0	0	0	0	0	0	0	0	0	0	0	1	0	0	0	0	0	0	0	0	0	0	0	0	0	0	0	0	0	0	0	0	0	0	0	0	0	0	0	0	0	0	0	0	0	0	0	0
OTU_25103	0	0	0	0	0	0	0	0	0	0	0	0	4	1	0	0	0	0	0	1	0	0	0	0	0	0	0	0	0	0	0	0	0	0	0	1	0	0	0	0	0	0	1	0	0	0	0	0	0
OTU_26459	0	0	0	0	0	0	0	0	0	0	0	168	1	0	0	0	0	0	0	0	0	0	0	0	0	0	0	0	0	0	0	4	0	52	0	0	0	0	0	0	0	0	0	0	0	0	0	0	0
OTU_26458	0	0	0	0	0	0	0	0	0	0	0	2	0	5	0	0	0	0	0	1	0	0	0	0	0	0	0	0	0	0	0	0	0	1	0	0	2	0	0	0	0	0	0	0	0	0	0	2	0
OTU_26455	0	0	0	0	0	0	0	0	0	0	0	7	0	1	0	0	0	0	1	0	0	0	0	0	0	0	0	0	0	0	0	0	0	1	0	0	0	0	0	0	0	0	0	0	0	0	0	0	0
OTU_12100	0	0	0	0	0	0	0	0	1	0	0	3	23	0	0	0	0	0	0	0	0	0	0	0	0	0	0	0	5	0	3	9	0	0	0	1	0	0	0	0	0	0	0	0	0	0	0	0	0
OTU_12101	0	0	0	0	0	3	0	0	0	0	0	0	0	0	0	0	0	0	0	0	0	0	0	0	0	0	0	2	54	0	0	0	0	0	0	0	0	0	0	0	0	0	0	0	0	0	0	0	0
OTU_12104	0	0	0	0	0	0	0	0	0	0	0	0	0	0	0	0	0	0	0	0	0	0	0	0	0	0	0	0	54	0	0	0	0	0	0	0	0	0	0	0	0	0	0	0	0	0	0	0	0
OTU_12106	0	0	0	0	0	0	0	0	0	0	0	0	0	0	0	0	0	0	0	0	0	0	0	0	0	0	0	0	51	0	0	0	0	0	0	1	0	0	0	0	0	0	0	0	0	0	0	0	0
OTU_12107	0	0	0	0	0	1	0	0	0	0	0	0	0	0	0	0	0	0	0	0	0	0	0	0	0	0	0	0	59	0	0	0	0	0	0	0	0	0	0	0	0	0	0	0	0	0	0	0	0
OTU_17629	0	0	0	0	0	0	0	0	0	0	0	0	0	0	89	0	0	0	0	0	0	0	0	0	0	0	0	0	0	0	0	0	0	0	0	0	0	0	0	0	0	0	0	0	0	0	0	0	0
OTU_17624	0	0	0	0	0	0	0	0	0	0	0	0	4	11	1	0	0	0	0	0	0	0	0	0	0	0	0	0	0	0	0	0	0	0	0	1	3	0	0	0	0	0	0	0	0	0	0	0	0
OTU_11666	0	0	0	0	0	0	0	0	0	0	0	0	3	0	0	1	0	0	0	0	0	0	0	0	0	0	0	0	0	0	10	0	0	0	0	0	0	0	0	0	0	0	0	0	0	0	0	1	0
OTU_11667	0	0	0	0	0	0	0	0	0	0	0	0	12	0	2	36	2	0	0	2	0	0	0	0	0	0	0	0	0	0	2	0	0	0	0	1	0	0	0	0	0	0	0	0	0	0	0	0	0
OTU_22226	0	0	0	0	0	0	0	0	0	0	0	0	0	0	0	0	0	0	0	0	0	0	0	0	0	0	0	0	0	0	0	0	0	0	0	0	0	0	0	0	0	0	0	0	0	0	0	0	0
OTU_22227	0	0	0	0	0	1	0	0	0	1	4	0	0	0	0	0	0	0	0	0	0	0	2	5	0	0	0	0	1	7	0	0	0	0	0	0	0	0	0	0	2	0	0	1	0	0	0	0	0
OTU_22224	0	0	0	0	0	0	0	0	0	0	0	0	0	0	0	0	3	0	0	0	0	0	0	0	0	0	0	0	0	0	0	0	0	0	0	0	0	0	0	0	0	0	0	0	0	0	0	0	0
OTU_16575	1	0	0	0	0	0	54	0	0	0	0	0	0	0	0	0	0	0	1	7	0	0	0	0	0	0	0	5	0	0	0	0	0	0	0	0	0	0	0	0	0	0	0	0	7	0	0	0	0
OTU_12819	0	0	0	0	0	0	0	0	0	0	0	0	0	1	0	0	4	0	0	0	0	0	0	0	0	0	0	0	0	0	0	0	0	0	0	0	2	0	0	0	0	0	17	0	0	0	0	0	0
OTU_16576	0	0	0	0	0	0	3	0	0	0	0	0	1	1	0	0	0	0	0	3	0	0	0	0	0	0	0	0	0	2	0	0	0	0	0	5	2	0	0	0	0	0	0	0	0	0	0	0	1
OTU_16570	0	0	0	0	0	0	482	0	0	0	0	0	0	0	0	0	0	0	1	0	0	0	2	0	0	0	54	16	0	0	0	0	0	0	0	0	0	0	0	0	0	0	0	0	0	0	0	0	0
OTU_23171	0	0	0	0	0	0	0	0	0	0	0	0	0	0	0	0	0	0	0	0	0	0	0	0	0	0	0	0	0	0	0	0	0	0	0	0	0	0	0	0	0	0	0	0	0	0	0	0	0
OTU_23170	0	0	0	0	0	0	0	0	0	0	0	0	0	0	0	0	0	0	0	0	0	0	0	0	0	0	0	0	0	0	0	0	0	0	0	0	0	0	0	0	0	0	0	0	0	1	14	0	1
OTU_23172	0	0	0	0	0	0	0	0	0	0	0	0	0	0	0	0	0	0	0	0	0	0	0	0	0	0	0	0	0	0	0	0	0	0	0	0	0	0	0	0	0	0	0	0	0	0	0	0	0
OTU_2449	0	0	0	0	0	0	0	0	0	0	0	0	2	0	0	0	0	0	0	0	0	0	0	0	0	0	0	0	1	0	0	0	153	0	0	0	0	6	0	0	0	0	0	0	0	0	0	0	0
OTU_2448	0	0	0	0	0	0	0	0	0	0	0	0	2	0	0	38	0	0	0	3	1	0	0	3	0	0	0	0	0	0	83	0	0	0	0	0	0	0	0	0	4	0	0	0	0	0	0	0	0
OTU_2447	0	0	0	0	0	0	1	0	0	0	0	2	0	0	0	0	0	0	0	0	0	0	0	0	0	0	2	0	0	0	0	0	0	0	0	0	16	0	0	0	0	0	0	0	0	0	0	0	0
OTU_2446	0	0	0	0	0	1	0	0	3	0	0	0	18	1	0	0	0	0	0	0	0	0	0	0	0	0	0	0	11	0	1	0	0	0	1	71	0	1	9	0	0	0	2	0	0	8	0	2	3
OTU_2445	0	0	0	0	0	0	0	0	0	0	0	0	0	0	0	0	0	0	0	0	0	0	0	0	0	0	0	0	0	0	0	0	0	0	0	73	0	0	0	0	0	0	0	0	0	0	0	0	0
OTU_2444	0	0	0	0	0	0	0	0	0	0	0	0	0	0	0	0	0	0	0	0	0	0	0	0	0	0	0	0	0	13	0	0	0	0	0	0	0	0	0	63	0	0	0	0	0	0	0	0	0
OTU_2443	0	0	0	0	0	0	0	0	0	4	0	0	0	0	0	0	0	0	0	0	0	0	13	0	0	0	0	0	0	1	0	0	0	0	0	0	0	0	0	0	39	3	17	0	0	0	0	0	0
OTU_2442	1	0	0	0	0	0	0	0	0	0	0	0	3	0	0	0	0	0	0	2	0	0	0	0	0	0	0	0	0	0	220	0	0	0	0	0	0	0	0	0	0	22	0	0	0	0	0	0	0
OTU_2441	0	0	0	0	0	0	0	0	0	0	0	0	0	0	0	0	0	0	0	0	0	0	1	0	0	0	0	0	0	9	0	0	0	0	0	1	0	0	0	0	0	0	0	0	0	0	0	0	0
OTU_2440	0	0	0	0	0	0	0	0	0	0	0	0	0	0	0	0	0	0	0	0	0	0	0	22	0	0	0	0	0	33	0	0	0	0	0	0	0	0	0	0	0	0	0	0	0	0	0	0	0
OTU_4845	0	0	0	0	0	0	0	0	0	0	0	0	0	0	0	0	0	0	0	0	0	0	0	0	0	0	0	0	0	0	0	0	0	0	0	0	0	0	0	0	0	0	0	0	0	0	0	0	0
OTU_4844	0	0	0	0	0	0	0	0	0	0	0	0	0	0	0	0	0	0	0	0	0	0	0	0	0	0	0	0	0	0	0	0	0	0	0	0	0	0	0	0	0	0	0	0	0	0	0	0	0
OTU_4847	0	18	0	0	0	0	0	0	0	0	0	0	0	0	0	0	0	0	0	0	0	0	0	0	47	0	0	0	0	0	1	0	0	0	0	1	1	0	0	0	0	0	0	0	0	3	0	0	0
OTU_4846	0	0	0	0	0	0	0	0	0	0	0	1	2	0	0	0	0	0	0	0	0	0	0	0	0	0	0	0	0	0	0	0	0	0	0	0	0	0	0	0	0	0	0	0	0	0	0	0	0
OTU_4841	0	0	0	0	0	0	0	0	0	0	0	0	0	0	0	1	0	0	0	0	0	0	0	0	1	0	0	0	0	0	0	0	0	0	0	0	0	0	0	0	0	0	0	0	0	1	0	0	0
OTU_4840	0	0	0	0	0	0	0	0	0	0	0	0	0	0	0	0	1	0	0	0	0	0	0	0	0	0	0	0	0	0	0	0	0	0	0	0	0	0	0	0	0	0	0	0	0	0	0	0	0
OTU_4843	0	21	0	0	0	0	0	0	0	0	0	0	0	0	0	0	0	0	0	0	0	0	0	0	7	0	0	0	0	0	0	0	0	0	0	0	0	0	0	0	0	0	0	0	0	0	0	0	0
OTU_4842	0	0	0	0	0	0	0	0	0	0	0	0	0	0	0	7	0	0	0	1	0	0	0	0	0	0	0	0	0	0	0	0	0	0	0	0	0	0	0	0	0	0	0	0	0	5	0	0	0
OTU_4849	0	0	0	0	0	0	0	0	0	0	0	0	0	0	0	0	0	0	0	0	0	0	0	0	0	0	0	0	0	0	0	0	0	0	0	1	0	0	0	0	0	0	0	0	0	0	0	0	0
OTU_4848	0	0	0	0	0	0	0	0	0	0	0	0	0	0	0	0	0	0	0	0	0	0	0	0	0	0	0	0	0	0	0	0	0	0	0	0	0	0	0	0	0	0	0	0	0	0	0	0	0
OTU_18415	1	1	0	1	0	1	0	0	0	0	0	0	0	0	0	0	0	0	1	0	0	1	70	0	3	0	0	0	0	0	0	0	0	0	0	0	0	0	0	0	0	0	0	0	0	0	0	0	0
OTU_18413	0	0	0	0	0	0	0	0	0	0	0	0	0	0	0	0	0	0	0	0	0	0	81	0	0	0	0	0	0	0	0	0	0	0	0	0	0	0	0	0	0	0	0	0	0	0	0	0	0
OTU_14742	0	0	0	0	1	20	0	0	0	0	0	0	0	0	0	0	0	0	0	0	0	0	0	0	0	0	0	0	0	0	0	0	0	0	0	0	0	0	0	0	2	0	0	0	0	0	0	0	0
OTU_14748	0	0	0	0	0	8	0	0	0	0	0	0	1	0	0	0	0	1	1	1	0	0	0	0	0	0	0	0	1	0	0	0	0	0	0	0	0	0	0	0	0	0	0	0	0	0	0	0	0
OTU_13771	0	0	0	0	0	0	0	0	0	0	0	1	0	1	1	0	0	0	2	0	0	0	0	0	0	0	0	0	0	0	0	0	0	0	0	0	0	0	0	0	0	0	0	0	0	0	0	0	0
OTU_13776	0	0	0	0	0	0	0	0	0	0	0	0	0	0	0	7	0	0	0	1	0	0	0	0	0	0	0	3	0	0	0	0	0	1	0	0	0	0	0	0	0	0	0	0	1	1	0	0	1
OTU_13777	0	0	0	0	0	0	0	0	0	0	0	0	0	0	0	0	0	0	4	0	0	0	0	0	0	0	0	0	0	0	0	0	0	0	0	0	0	0	0	0	0	0	0	0	0	0	0	0	0
OTU_13779	0	0	0	0	0	0	0	0	0	0	0	0	0	0	0	0	0	0	0	0	0	0	0	0	0	0	0	0	0	0	0	0	0	0	0	0	0	0	0	0	0	0	0	0	0	0	0	0	1
OTU_3710	0	0	0	0	0	0	0	0	0	0	0	0	0	0	0	0	0	0	0	0	0	0	0	0	0	0	0	2	0	0	0	0	0	0	0	0	0	0	0	0	0	0	0	0	0	2	0	1	0
OTU_8123	0	0	0	3	0	0	1	0	0	0	0	3	1	0	0	0	0	0	0	0	0	0	0	0	0	7	17	3	0	0	0	3	4	0	0	0	1	0	0	0	0	0	0	0	0	0	0	300	1
OTU_3712	0	0	0	0	1	0	0	0	4	0	0	0	16	7	0	0	0	0	0	0	97	0	0	0	1	0	1	59	0	0	0	0	2	0	0	53	80	0	0	0	0	0	123	0	0	13	0	0	9
OTU_3713	0	0	0	1	0	0	0	0	0	0	0	0	7	0	0	0	0	0	0	0	0	0	0	0	0	0	0	0	0	0	0	55	0	0	0	0	0	0	0	0	0	0	0	0	0	0	0	4	0
OTU_3714	0	0	0	0	0	0	0	0	0	0	0	0	7	0	0	0	0	0	0	0	0	0	0	0	2	5	0	0	0	0	0	0	6	12	0	0	0	0	0	0	0	0	0	0	0	0	1	0	0
OTU_8127	1	0	0	0	0	0	1	0	0	0	0	0	1	0	0	0	0	0	0	0	0	0	0	0	0	0	0	0	0	0	0	0	0	0	0	0	0	0	0	0	0	5	5	5	0	110	0	0	0
OTU_3716	0	0	0	12	0	0	0	0	0	0	0	0	1	0	0	0	0	0	1	0	0	0	1	0	0	0	1	0	0	0	0	0	1	0	0	0	1	0	0	0	0	0	0	0	0	0	0	8	0
OTU_8125	0	0	0	0	0	0	0	0	0	0	0	0	0	0	0	0	0	0	0	5	0	0	0	0	0	51	0	1	0	0	0	0	5	0	0	0	0	0	3	0	0	0	0	0	0	0	8	0	0
OTU_3718	0	0	0	0	0	0	0	0	0	0	0	0	1	0	0	0	0	0	0	9	0	0	0	0	0	0	0	0	0	0	0	2	0	0	0	0	0	0	0	0	0	20	0	0	0	0	0	0	2
OTU_3719	0	0	0	0	0	0	0	0	0	0	0	0	0	0	0	1	0	0	1	0	0	0	0	0	0	0	0	0	0	0	0	0	0	0	7	0	0	0	1	0	0	0	0	0	0	0	0	0	0
OTU_8128	0	0	0	0	0	0	1	0	76	0	0	0	1	0	0	0	0	0	0	2	1	0	0	0	0	0	4	16	3	1	2	0	0	0	0	0	0	0	0	0	0	0	0	0	0	1	6	1	5
OTU_8129	0	0	0	0	0	0	0	0	0	0	0	0	0	0	0	0	0	0	0	0	0	0	0	0	0	0	0	0	0	0	0	0	0	0	0	0	0	0	0	0	0	0	0	0	0	0	0	0	0
OTU_9650	0	0	0	0	0	0	1	1	0	0	0	6	0	4	0	0	0	0	0	0	0	0	0	0	0	1	6	1	0	0	0	0	94	62	11	0	6	8	1	0	0	0	0	0	0	0	1	3	0
OTU_9657	0	0	0	0	0	0	0	0	0	0	0	1	0	0	0	0	0	0	0	0	0	0	3	0	0	0	0	0	0	0	0	0	0	0	0	0	0	0	0	0	0	4	0	0	0	0	0	17	0
OTU_9655	0	0	0	0	0	0	0	0	0	0	0	117	1	0	0	0	0	1	0	1	0	0	0	0	0	0	0	0	0	0	0	1	9	0	0	0	0	0	0	0	0	0	0	0	0	0	0	0	0
OTU_9654	0	1	0	0	0	0	0	0	0	0	0	0	1	22	5	4	0	0	0	1	0	0	0	0	0	0	0	0	0	0	4	0	0	0	0	2	13	0	0	0	0	0	0	0	0	0	0	0	0
OTU_9659	0	0	0	0	0	0	0	0	0	0	0	0	0	11	3	0	0	0	0	0	0	0	0	0	0	0	0	0	0	0	4	1	0	0	0	0	30	0	0	0	0	0	0	0	0	5	0	3	0
OTU_9658	2	0	2	8	5	2	0	0	0	4	0	8	0	0	0	14	0	0	7	0	0	0	0	3	0	0	0	0	0	8	0	1	0	0	0	0	0	0	3	0	5	0	0	0	0	0	0	1	0
OTU_1406	0	0	0	0	0	0	0	0	0	0	0	0	0	0	0	0	0	0	0	0	0	0	0	0	0	0	0	0	0	0	0	0	0	0	0	0	0	0	0	0	0	0	0	0	0	0	0	39	0
OTU_1407	0	0	0	0	0	0	0	0	6	0	0	3	1	0	5	0	0	0	0	0	0	0	0	0	0	0	0	0	0	0	0	1	0	0	0	0	0	0	0	0	0	0	0	36	0	0	0	5	1
OTU_1404	0	0	0	0	0	0	0	0	0	0	0	5	1	0	0	0	0	1	0	0	0	0	1	0	0	0	0	0	0	0	0	0	16	0	0	0	0	4	0	0	0	0	0	0	0	0	0	0	0
OTU_1405	0	0	0	0	0	0	0	0	59	0	0	0	1	0	0	0	0	0	0	0	0	0	0	0	0	0	0	0	0	4	0	0	0	0	0	29	0	0	9	0	0	0	0	0	0	0	0	0	0
OTU_1402	0	0	0	0	0	0	0	0	0	45	0	0	0	0	1	0	1	0	0	2	0	0	0	0	0	0	0	0	0	0	0	0	0	0	0	0	0	0	12	0	0	3	0	0	0	0	0	0	0
OTU_1403	0	0	0	0	0	0	9	9	0	0	0	7	0	0	0	0	0	4	1	14	0	0	0	0	0	0	1	5	4	0	0	0	0	0	0	0	0	1	1	0	0	9	0	3	0	2	7	17	3
OTU_1400	0	0	0	0	0	0	0	0	0	0	0	3	13	0	0	1	0	0	0	0	1	0	0	0	0	0	0	0	0	0	0	0	0	0	0	3	0	1	1	0	0	0	0	0	0	0	0	0	0
OTU_1401	0	0	0	0	0	0	6	0	0	0	0	0	2	0	0	0	0	1	0	0	0	0	0	0	0	0	1	0	0	0	0	0	0	0	1	0	0	0	0	0	12	0	0	0	0	0	0	0	0
OTU_1408	0	0	0	0	0	0	0	0	0	0	0	0	0	0	0	0	0	0	0	0	0	0	0	0	0	0	0	0	0	0	0	0	0	0	0	0	0	0	0	0	0	0	0	0	0	0	0	0	0
OTU_1409	0	0	0	0	0	0	0	0	0	0	0	0	0	0	2	0	0	0	1	3	0	0	0	0	0	0	0	0	0	0	0	0	0	0	0	0	1	0	0	0	0	0	0	0	0	0	0	0	0
OTU_4157	0	0	0	0	0	0	0	5	0	0	0	0	0	1	19	2	0	0	0	0	0	0	0	2	0	0	0	0	0	0	0	0	3	0	2	0	4	8	71	0	0	0	0	0	0	0	0	0	0
OTU_4156	0	0	0	0	0	0	4	0	0	0	0	0	0	11	0	0	0	0	0	0	0	0	0	0	0	0	5	5	0	0	0	1	0	0	0	0	111	1	0	0	0	0	0	0	9	1	0	2	0
OTU_4155	0	0	0	0	0	0	0	0	0	0	0	0	0	0	0	0	0	0	0	0	0	0	0	0	0	0	0	0	0	0	0	0	0	0	0	0	0	0	0	0	0	0	0	0	0	0	0	0	0
OTU_4154	0	0	0	0	0	0	0	1	0	0	0	0	0	0	0	0	0	0	0	0	0	0	0	0	0	0	0	0	0	0	0	0	0	0	1	0	0	1	5	0	0	0	0	0	0	0	0	0	0
OTU_4153	0	0	0	0	0	0	0	0	0	0	0	1	0	0	0	0	0	0	0	0	0	0	0	0	0	0	0	0	0	0	0	0	0	0	0	0	1	0	0	0	0	0	0	0	0	0	0	0	0
OTU_4152	0	0	0	0	0	0	0	0	0	0	0	0	0	3	0	0	0	0	0	0	0	0	0	0	0	0	0	0	0	0	0	0	0	0	0	0	5	0	0	0	0	0	0	0	0	0	0	0	0
OTU_4151	0	0	0	0	0	0	0	0	0	0	0	0	0	1	0	0	0	0	0	0	0	0	0	0	0	2	0	0	0	0	0	0	0	0	0	0	5	0	0	0	0	0	0	0	0	0	0	0	0
OTU_4150	0	0	0	0	0	0	0	0	0	0	0	0	1	1	1	0	0	0	0	0	0	0	0	0	0	0	0	0	0	0	0	0	0	0	0	0	1	0	0	0	0	0	0	0	0	0	0	0	0
OTU_4159	0	0	0	0	0	0	0	0	0	0	0	0	8	0	0	0	0	0	1	1	0	0	0	0	0	0	0	0	0	0	0	0	0	0	0	0	0	0	0	0	0	0	0	0	0	0	0	0	0
OTU_4158	0	0	0	0	0	0	0	0	0	0	0	0	4	0	0	0	0	9	0	3	0	0	0	0	0	0	0	0	0	0	0	0	0	0	0	0	0	0	0	0	0	0	0	0	0	0	0	0	1
OTU_19434	0	0	0	0	0	0	0	0	0	0	0	1	0	0	0	0	0	0	0	0	0	0	0	0	0	0	0	0	0	0	0	27	0	0	0	0	0	0	0	0	0	0	0	0	0	0	0	0	0
OTU_19431	0	0	0	0	0	0	0	0	0	0	0	0	0	0	0	0	1	0	0	0	0	0	0	0	0	0	0	0	0	0	0	49	0	0	1	0	0	0	0	0	0	0	0	0	0	0	0	3	0
OTU_19433	0	0	0	0	0	0	0	0	0	0	0	0	0	0	0	0	0	1	0	0	0	0	0	0	0	0	4	0	0	0	0	39	0	0	0	0	1	0	0	0	0	0	0	0	0	0	0	0	0
OTU_3082	0	0	0	0	0	0	0	0	0	0	0	0	0	0	0	0	0	0	0	0	0	0	0	0	0	0	0	0	0	0	0	0	0	0	0	0	0	0	0	0	0	0	0	0	0	0	0	0	0
OTU_3083	0	0	0	0	0	0	0	0	0	0	0	0	0	0	0	0	0	0	0	0	0	0	0	0	0	0	0	0	0	0	0	0	0	0	0	0	0	0	0	0	0	0	0	0	0	0	0	0	0
OTU_9383	0	0	0	0	0	0	0	0	0	0	0	0	0	0	0	0	0	0	0	0	3	0	0	0	0	0	0	0	0	0	0	0	0	0	0	0	0	0	0	0	0	0	9	0	0	0	0	0	0
OTU_9382	0	0	0	0	0	0	0	0	0	0	0	0	2	1	0	1	0	0	0	0	1	0	0	0	0	0	0	0	0	0	0	0	0	0	0	0	2	0	0	0	0	0	13	0	0	0	0	0	0
OTU_9387	0	0	0	0	0	0	0	0	0	0	0	0	0	0	0	0	0	0	0	0	0	0	0	0	0	0	0	0	0	0	0	0	0	0	0	0	0	0	0	0	0	0	10	0	0	0	0	0	1
OTU_5402	0	0	0	0	0	0	0	0	0	0	0	0	0	0	0	0	2	0	0	1	0	0	0	0	0	0	0	0	0	0	0	0	0	14	0	0	0	0	0	0	0	0	8	0	0	0	0	0	5
OTU_5400	0	0	0	0	0	0	0	0	0	0	0	0	0	0	0	0	0	0	0	0	0	0	0	0	0	0	0	0	0	0	0	0	0	1	0	0	0	0	0	0	0	0	0	0	0	0	0	0	0
OTU_5401	0	0	0	0	0	0	0	0	0	0	0	0	5	1	0	0	0	0	1	6	0	0	0	0	0	0	0	3	0	2	2	3	0	0	0	0	0	0	0	0	0	0	0	2	0	0	0	0	0
OTU_5406	0	0	0	0	1	0	0	0	0	0	0	0	2	0	0	0	0	0	0	2	0	0	0	0	0	0	0	0	0	0	0	0	0	0	0	0	0	0	0	0	0	0	0	15	0	0	0	0	1
OTU_5407	0	0	0	0	0	0	0	0	0	0	0	0	0	0	0	0	0	0	0	0	0	0	0	0	0	0	0	0	0	0	0	1	0	0	0	0	0	0	0	0	0	0	0	0	0	0	0	0	0
OTU_5404	0	0	0	0	0	0	0	0	0	0	0	0	0	0	0	0	0	0	1	0	1	0	0	1	0	0	0	2	0	0	0	0	0	1	0	0	1	0	0	0	0	0	0	0	1	0	0	0	0
OTU_5405	0	0	0	0	1	0	0	0	5	0	0	7	4	1	4	0	0	0	1	22	0	0	0	0	0	1	0	7	0	0	4	0	0	0	0	27	0	0	5	1	0	3	5	0	0	8	0	3	26
OTU_5408	0	0	0	0	0	0	0	0	0	0	0	0	1	0	0	0	0	3	0	1	0	0	0	0	1	0	0	0	0	0	2	2	7	74	5	0	5	11	0	0	0	0	0	0	0	0	0	0	0
OTU_5409	0	0	0	0	0	0	0	0	0	0	0	0	3	0	0	0	0	0	0	0	0	0	0	0	0	0	0	0	0	0	0	0	0	0	0	0	0	0	0	0	0	0	0	0	0	27	0	1	0
OTU_21798	0	0	0	0	0	0	0	0	0	0	0	0	0	0	0	0	0	0	0	0	0	0	0	0	0	0	0	0	0	0	0	5	0	0	0	0	0	0	0	0	0	0	0	0	0	0	0	0	0
OTU_1381	0	0	0	0	0	0	0	0	0	0	0	22	0	0	0	0	0	0	0	1	1	0	0	0	0	0	0	0	0	0	0	139	0	0	0	0	0	0	0	0	0	0	0	0	0	0	8	11	34
OTU_1380	0	0	0	0	0	3	0	0	0	1	0	2	0	0	0	9	2	0	2	4	0	0	6	0	1	18	4	0	1	0	0	11	6	7	0	0	0	0	0	0	0	7	0	2	0	2	0	4	0
OTU_1383	0	1	0	0	0	0	0	0	1	0	0	0	0	0	0	1	0	0	0	0	0	0	0	0	4	0	0	0	0	0	2	0	0	0	0	0	0	0	6	0	0	21	3	0	0	0	0	0	0
OTU_1382	0	0	0	0	0	0	0	0	0	0	0	6	1	0	0	0	1	0	0	0	0	0	0	0	0	507	3	16	0	0	0	17	1	1	0	0	0	0	0	0	0	0	0	0	0	0	23	0	0
OTU_1385	0	1	0	3	2	0	0	0	1	0	2	0	45	0	0	11	57	0	4	25	1	0	0	0	1	4	2	108	0	0	8	0	253	0	502	0	6	61	2146	0	0	1	3	2	0	8	3	0	4
OTU_1384	0	0	0	0	0	0	7	0	0	0	0	0	0	0	0	0	0	0	0	0	0	0	0	0	0	0	528	0	0	0	0	0	0	0	0	0	0	0	0	0	0	0	0	0	0	3	2	32	0
OTU_1387	0	0	0	0	3	0	0	0	0	0	0	0	0	0	0	0	0	0	0	0	0	0	3	0	0	0	0	0	0	0	0	0	0	0	0	0	0	0	0	0	0	0	12	0	0	0	0	0	0
OTU_1386	0	0	0	0	17	1	0	0	1	52	0	0	0	0	0	0	1	0	0	0	0	0	9	0	0	0	0	0	0	5	0	0	0	0	0	0	0	0	0	0	0	298	6	6	0	0	0	0	0
OTU_1389	0	0	0	0	0	0	0	0	0	0	0	0	0	0	0	0	21	0	0	0	0	0	0	0	0	0	0	0	0	0	0	0	0	0	0	0	0	0	0	27	0	61	0	0	0	0	0	0	0
OTU_1388	0	0	0	0	0	0	0	0	0	0	0	0	0	0	0	0	0	0	0	0	1	0	0	0	0	0	0	1	0	0	0	0	0	0	0	0	0	0	0	0	0	0	62	0	0	0	0	0	0
OTU_6179	0	0	0	0	0	0	0	0	0	0	0	0	0	0	0	0	0	0	0	0	0	0	9	0	0	0	0	0	0	0	0	19	0	0	0	0	0	0	0	0	0	0	0	0	0	0	0	1	0
OTU_20196	0	0	0	0	0	0	0	0	0	0	0	0	0	0	0	0	0	0	0	1	0	0	0	0	1	0	0	0	0	0	1	0	0	0	0	0	0	0	0	12	0	17	0	10	0	0	0	1	0
OTU_20199	0	0	0	0	0	0	0	0	0	0	0	0	0	0	0	0	1	0	0	0	0	0	0	0	0	0	0	0	0	0	0	0	0	0	0	0	0	0	0	7	0	0	0	0	0	0	0	0	0
OTU_7044	0	0	0	0	0	0	0	0	0	0	0	0	0	0	0	0	0	0	0	0	0	0	0	0	0	0	0	1	0	0	0	0	0	0	0	0	0	0	0	0	0	0	0	0	3	0	1	0	15
OTU_2033	0	0	0	0	0	0	0	0	2	0	0	0	5	35	1	0	0	0	3	2	0	0	0	0	1	0	0	0	0	0	5	0	0	0	0	10	5	0	0	0	0	0	0	0	0	2	0	0	0
OTU_21824	0	0	0	0	0	0	0	0	0	0	0	0	0	0	0	0	0	0	0	0	0	0	0	0	0	0	0	0	0	0	0	0	7	0	0	0	0	0	0	0	0	0	0	0	0	0	0	0	1
OTU_2031	3	0	0	7	0	0	0	0	0	0	6	0	0	0	0	0	0	0	0	0	0	0	2	179	0	0	0	0	0	4	0	0	0	0	0	0	0	0	0	2	6	0	0	4	0	0	0	0	0
OTU_2036	6	0	8	7	0	0	0	0	0	0	20	0	0	0	0	0	21	0	0	0	0	0	5	127	0	0	0	0	0	16	0	0	0	0	0	0	1	0	2	0	2	20	1	67	2	0	0	0	0
OTU_7041	0	0	0	0	0	0	2	0	1	0	0	1	0	0	0	0	0	0	0	0	0	0	0	0	0	0	32	2	0	0	0	23	0	0	0	0	5	0	0	0	0	0	0	0	0	0	0	0	0
OTU_7042	0	0	0	0	0	0	1	0	0	0	0	0	0	0	0	0	0	0	0	1	0	0	0	0	0	0	0	41	0	0	0	0	0	0	0	0	0	0	0	0	0	0	0	0	3	1	1	0	34
OTU_20444	1	0	0	0	0	0	0	3	0	0	0	0	0	0	0	0	1	0	0	1	0	0	0	0	0	0	0	0	0	0	0	0	0	0	0	0	0	0	0	0	0	6	0	0	0	0	0	0	0
OTU_2035	0	0	0	0	0	0	0	0	0	0	0	0	4	1	18	2	0	0	0	0	0	0	0	0	0	0	0	0	0	0	0	0	14	0	5	0	3	70	0	0	0	0	0	0	0	0	0	0	0
OTU_20440	1	0	0	0	0	0	0	0	0	0	0	0	0	0	0	0	1	0	0	0	0	0	50	0	0	0	0	0	0	0	0	0	0	0	0	0	0	0	0	0	0	3	0	0	0	0	0	0	0
OTU_20442	2	0	0	0	0	0	0	0	0	0	0	0	0	0	0	0	0	0	0	0	0	0	0	0	0	0	0	0	0	0	0	0	0	0	0	0	0	0	0	0	0	8	0	0	80	0	0	0	0
OTU_27876	0	0	0	0	0	0	0	0	123	0	0	0	13	0	0	2	0	0	0	0	0	0	0	0	0	0	0	24	0	0	2	0	8	0	1	11	0	0	1	0	1	1	0	0	0	9	0	0	2
OTU_139	0	0	0	0	0	0	0	0	0	0	1	0	2	0	10	0	33	23	0	0	0	0	0	0	0	0	0	0	0	0	0	0	953	0	1	1	2	1444	0	0	0	0	0	0	0	0	0	0	1
OTU_134	0	322	7	130	2577	0	0	0	1	2	10	0	0	0	0	0	0	0	0	0	0	0	30	0	5957	0	0	1	0	0	0	0	0	0	0	0	0	0	7	0	0	3	0	0	0	0	0	0	0
OTU_135	0	0	0	0	1	0	0	0	0	0	0	0	0	0	0	0	1	0	0	1	0	0	0	0	0	0	0	0	0	2	0	0	0	0	0	0	0	0	0	0	0	0	0	0	0	0	0	1	2457
OTU_136	0	0	0	0	0	0	3	0	0	1	0	0	23	0	0	0	1	0	0	1	0	0	0	0	0	0	0	0	0	2	0	0	1	0	0	0	0	0	0	0	0	1	0	0	0	0	0	0	111
OTU_137	0	0	0	0	0	0	0	0	0	0	0	0	0	0	0	0	0	0	0	0	0	0	0	0	0	0	0	0	0	0	0	0	0	0	0	0	0	0	0	0	0	0	0	0	0	0	0	0	0
OTU_131	2	0	0	0	0	0	0	0	0	0	0	0	0	0	0	0	2	0	0	0	0	0	0	0	0	0	0	0	0	0	0	0	0	0	0	0	0	4	0	0	0	0	0	0	0	0	0	0	0
OTU_132	1	1	3	65	13	0	2	0	0	7	5	0	80	22	0	0	0	25	3	32	0	0	35	2	1	146	5995	276	0	0	0	457	1288	0	0	0	194	0	37	1	0	1	0	2	0	156	71	1093	41
OTU_133	0	0	1	249	16	1	0	3	0	1	796	0	0	0	0	0	496	0	1	0	0	0	0	1	0	0	0	0	0	1	0	0	0	0	0	0	0	0	0	2	606	0	0	0	0	0	0	1	0
OTU_14080	0	0	0	0	0	0	0	0	0	0	0	0	0	0	0	0	0	0	0	0	0	0	72	0	0	0	0	0	0	0	0	0	0	0	0	0	0	0	0	0	0	0	0	0	0	0	0	0	0
OTU_10705	0	0	0	0	0	0	0	0	0	2	0	0	0	0	0	0	0	0	0	0	0	0	0	0	0	0	0	0	0	0	0	0	0	0	0	0	0	0	0	0	0	0	0	0	0	0	0	0	0
OTU_2128	0	0	0	0	0	0	0	0	0	0	0	0	11	54	29	3	0	4	0	0	1	0	0	0	0	0	2	2	0	0	2	0	22	0	1	0	155	34	0	0	0	0	11	0	0	1	0	1	12
OTU_2129	0	0	0	0	0	0	0	0	5	0	0	0	0	31	15	0	0	0	0	0	0	0	0	0	0	0	0	0	0	0	0	0	0	0	0	0	2	0	0	0	0	0	0	8	0	33	0	0	0
OTU_10706	0	0	0	0	0	0	0	0	0	0	0	0	0	0	0	0	0	0	0	0	0	0	1	0	0	0	1	0	0	0	0	1	0	1	0	0	0	0	0	0	0	0	0	0	0	0	0	2	0
OTU_2120	0	0	0	0	0	0	0	0	158	0	0	0	0	1	0	0	0	0	0	1	0	0	0	0	0	0	0	0	0	0	58	0	0	0	0	0	0	0	0	0	0	0	0	0	0	0	0	0	0
OTU_2121	0	0	0	0	0	2	0	0	21	0	0	5	165	0	0	7	0	5	0	1	0	0	0	0	0	0	0	0	1	1	3	1	0	12	3	38	0	1	0	0	0	0	0	2	0	0	0	0	1
OTU_2122	0	0	2	11	3	0	0	0	0	2	9	0	0	4	0	0	0	0	0	0	0	0	0	0	0	0	0	0	0	0	0	0	0	0	0	0	0	0	0	2	0	0	0	1	0	0	0	1	0
OTU_2123	0	1	0	11	0	1	0	0	0	47	0	0	0	0	0	0	0	0	0	0	0	0	22	0	0	0	0	0	0	0	0	0	0	0	0	0	0	0	0	0	10	0	0	0	0	0	0	0	0
OTU_2124	0	0	9	0	0	0	0	0	0	1	143	0	0	0	0	0	0	0	0	0	0	0	58	0	2	0	0	0	0	0	0	0	0	0	0	0	0	0	0	0	0	0	0	0	0	0	0	0	0
OTU_2125	0	0	0	1	0	0	0	0	0	0	0	58	2	1	0	0	1	2	1	0	0	0	0	0	0	0	0	0	0	0	0	3	8	43	0	2	0	0	0	3	0	2	0	0	0	0	0	1	0
OTU_2126	0	0	0	0	0	0	0	0	0	8	0	33	2	0	1	0	0	2	0	0	0	0	4	0	0	0	0	10	1	0	0	2	3	7	0	0	0	0	0	0	0	0	0	0	0	0	0	1	0
OTU_2127	0	0	0	0	0	0	1	0	0	0	0	0	12	4	23	0	0	0	1	6	0	0	0	0	0	0	0	0	0	0	9	1	0	2	2	25	2	1	7	0	0	0	0	0	0	0	0	0	0
OTU_8248	0	0	0	0	0	0	0	0	0	0	0	0	0	0	0	0	0	0	0	0	0	0	0	0	0	0	0	0	0	0	0	0	0	0	0	0	0	0	0	38	0	0	0	0	0	0	0	0	0
OTU_8242	0	0	0	0	0	0	0	2	0	0	0	0	0	0	1	0	0	0	0	0	0	0	0	0	0	0	0	0	0	0	0	0	0	2	0	0	0	0	0	4	0	2	0	0	0	0	0	0	0
OTU_8240	0	0	0	0	0	0	0	0	0	0	0	0	0	0	0	0	0	0	0	0	0	0	0	0	0	0	0	0	0	0	0	0	0	0	0	0	0	0	0	4	0	0	0	0	0	0	0	0	0
OTU_8247	0	0	0	0	0	0	0	0	0	0	0	0	0	0	0	0	0	13	0	0	0	0	0	0	0	0	0	0	0	0	0	0	0	0	0	0	0	0	0	0	0	0	0	0	0	0	0	0	0
OTU_8245	0	0	0	0	0	0	0	0	0	0	0	0	0	0	0	0	0	0	0	0	0	0	0	0	0	0	0	0	0	0	0	0	0	0	0	0	0	0	0	0	0	0	0	0	0	0	0	0	0
OTU_21319	2	0	0	0	0	0	2	0	0	0	0	0	1	0	0	0	0	0	0	0	0	0	0	0	0	0	0	6	0	0	1	0	0	0	0	0	0	0	0	0	0	0	0	0	0	0	0	0	36
OTU_4203	0	0	0	0	0	0	0	0	10	0	0	0	17	0	6	0	0	0	0	1	0	0	0	0	0	0	0	0	0	0	1	0	0	1	0	6	0	0	0	0	0	0	0	0	0	0	18	9	14
OTU_21317	0	0	0	0	0	0	0	0	0	0	0	0	4	0	0	0	0	0	0	1	4	0	0	0	0	0	0	0	0	0	0	0	0	0	0	0	0	0	0	0	0	2	0	0	0	0	0	0	7
OTU_21312	0	0	0	0	0	0	6	0	1	0	0	0	2	0	0	0	0	0	0	1	0	0	0	0	0	1	0	0	1	0	1	0	0	0	0	0	0	0	0	0	0	0	0	0	0	1	1	3	10
OTU_21310	0	0	0	0	0	0	0	0	0	0	0	0	0	0	0	0	0	0	0	0	0	0	0	0	0	0	0	4	0	0	0	0	0	0	0	0	0	0	0	0	0	0	0	0	0	0	0	0	73
OTU_16111	0	0	25	0	0	0	0	0	0	0	0	0	0	0	0	0	0	0	0	0	0	0	0	0	0	6	5	0	0	0	0	0	0	0	0	0	1	0	0	0	0	0	0	0	0	0	0	0	0
OTU_16118	0	0	18	0	0	0	0	0	0	0	0	0	0	0	0	0	0	0	0	0	0	0	4	0	0	1	0	0	0	0	0	0	0	0	0	0	0	0	0	0	0	1	0	3	0	0	0	0	0
OTU_11460	0	0	0	0	0	0	2	0	0	0	0	3	5	0	0	0	0	16	0	0	0	0	0	0	2	0	0	0	3	0	0	1	0	1	11	5	0	0	1	0	0	0	0	0	0	2	0	0	0
OTU_11461	0	0	0	0	0	0	0	0	2	0	0	0	14	1	0	2	0	0	0	0	0	0	0	0	0	0	0	0	0	0	4	0	0	0	0	11	0	0	0	0	0	0	0	0	0	1	0	0	0
OTU_11469	0	0	0	0	0	0	0	0	0	0	0	0	8	0	1	0	0	0	0	0	0	0	0	0	0	0	0	0	0	0	4	0	0	0	0	15	0	0	1	0	0	0	0	0	0	0	0	0	0
OTU_22755	0	0	0	0	0	0	0	0	0	0	0	0	0	0	1	0	0	0	10	0	0	0	0	0	0	0	0	0	0	0	0	0	0	1	0	0	0	0	2	4	1	20	0	0	0	0	0	0	6
OTU_23400	0	0	0	0	0	0	0	0	0	0	0	0	0	0	0	0	0	0	0	0	0	0	0	0	0	8	0	0	0	0	0	0	0	0	0	0	0	0	0	0	0	0	0	0	0	0	0	0	0
OTU_23403	0	0	0	0	0	0	0	0	0	0	0	0	0	0	0	0	0	0	0	0	0	0	0	0	0	1	0	0	0	0	0	0	0	0	0	0	0	0	0	0	0	0	0	0	0	0	1	7	0
OTU_23404	0	0	3	0	0	0	0	0	0	0	0	0	1	0	0	0	0	0	0	0	0	0	0	0	0	11	0	0	0	0	0	0	0	0	0	1	0	0	0	0	0	0	0	0	0	2	0	0	0
OTU_18327	0	0	0	0	0	0	0	0	0	0	0	0	0	0	0	0	0	0	0	6	0	0	0	0	0	0	0	0	0	0	0	0	0	0	0	0	0	0	0	0	0	6	0	0	0	0	1	1	82
OTU_18184	0	0	0	0	0	0	1	0	0	0	0	0	0	1	0	0	0	0	12	0	0	0	0	0	0	0	0	0	0	0	0	0	0	0	0	0	0	0	0	0	0	0	0	0	0	0	0	0	0
OTU_11673	0	0	0	0	0	0	0	0	147	0	0	3	12	0	1	5	1	0	0	2	1	0	0	0	0	0	3	0	0	0	0	0	0	0	1	470	14	0	251	0	0	4	11	0	0	29	0	0	11
OTU_5369	0	0	0	0	0	0	0	0	0	0	0	0	0	0	1	0	0	0	0	0	0	0	0	0	0	0	0	0	0	0	0	0	0	0	0	0	0	8	0	0	0	0	0	0	0	0	0	0	0
OTU_5368	0	0	0	0	0	0	15	0	0	0	0	0	1	0	0	0	0	1	0	11	0	0	0	0	0	0	0	4	0	0	0	0	0	0	0	7	0	0	0	0	0	0	0	0	0	0	0	0	2
OTU_5362	0	0	0	0	0	0	8	0	0	0	0	0	4	0	0	0	0	0	0	0	0	0	0	0	0	10	2	0	1	0	1	0	0	0	0	0	1	0	1	0	0	0	0	0	0	1	0	0	0
OTU_5361	0	0	0	0	0	0	0	0	0	0	0	0	0	1	0	0	0	0	0	0	0	0	0	0	0	0	1	0	0	0	0	1	0	0	0	3	13	0	0	0	0	0	0	0	2	0	0	0	0
OTU_5360	0	0	0	0	0	0	0	0	0	0	0	0	0	0	1	0	0	0	0	0	0	0	0	0	0	0	0	0	0	0	0	0	3	0	0	0	0	14	0	0	0	0	0	0	0	0	0	0	0
OTU_5367	0	0	0	0	0	0	0	0	0	0	0	0	0	1	6	1	0	0	0	0	0	0	0	0	0	0	0	0	0	0	0	0	0	0	0	0	3	3	0	0	0	0	0	0	0	0	0	0	0
OTU_5366	0	0	0	0	0	0	0	2	0	0	0	0	1	0	0	1	0	0	0	1	0	0	0	1	0	0	0	0	0	0	0	0	0	0	0	0	11	1	0	0	0	0	0	0	0	0	0	0	0
OTU_5365	0	0	0	0	0	0	12	0	0	0	0	0	0	0	0	2	4	0	0	1	0	0	0	0	0	0	0	13	0	1	0	6	1	0	27	0	0	1	0	0	0	0	0	0	0	0	0	0	7
OTU_5364	0	0	0	0	0	0	0	0	0	0	0	0	0	0	0	0	0	0	0	0	0	0	0	0	0	0	0	0	0	0	0	0	0	0	0	0	3	0	0	0	0	0	0	0	0	0	0	0	0
OTU_13172	0	0	0	0	0	0	0	0	0	0	0	2	0	3	0	1	0	5	0	0	0	0	0	0	0	0	0	1	0	0	0	2	3	0	0	0	1	0	0	0	0	0	0	0	0	0	0	12	6
OTU_13173	0	0	0	0	0	0	0	0	0	12	0	0	0	0	0	0	0	0	3	0	0	0	0	0	0	0	1	0	0	0	0	0	0	0	0	0	0	0	0	0	0	0	0	0	0	0	0	28	0
OTU_13170	0	0	0	0	0	0	0	0	0	0	0	0	0	0	0	0	0	0	0	0	0	0	0	0	0	0	28	0	0	0	0	0	0	0	0	0	0	0	0	0	0	0	0	0	0	0	0	24	0
OTU_13171	0	0	0	0	0	0	0	0	0	0	0	2	2	0	0	0	0	0	0	1	0	0	1	0	0	0	4	0	0	0	1	2	0	0	0	3	0	0	0	0	0	0	0	0	0	0	0	15	0
OTU_13177	0	0	0	0	0	0	0	0	0	0	0	0	0	0	0	0	0	0	0	0	0	0	0	0	0	0	4	0	0	0	0	0	0	0	0	0	0	0	0	0	0	0	0	0	0	0	0	41	0
OTU_13174	0	0	0	8	0	0	0	0	0	0	0	0	0	0	0	0	0	0	0	0	0	0	0	0	0	0	0	0	0	0	0	0	0	0	0	0	0	0	0	0	0	0	0	0	0	0	0	45	2
OTU_14234	0	0	0	0	0	0	0	0	0	1	0	0	1	1	0	0	0	0	0	0	0	0	0	0	0	0	0	0	0	1	0	0	3	0	0	0	1	0	0	0	0	0	0	0	2	1	0	3	0
OTU_14237	0	0	0	0	0	0	0	0	0	0	0	0	0	4	1	0	0	0	0	0	0	0	0	0	0	0	0	0	0	0	0	0	0	0	0	0	3	0	0	0	0	0	0	0	0	0	0	0	0
OTU_26868	0	0	0	0	0	0	0	0	0	0	0	0	0	0	1	0	3	0	1	0	0	0	0	0	0	0	0	0	0	0	0	0	0	0	0	0	0	0	1	0	0	0	0	0	0	0	0	0	0
OTU_26864	0	0	0	0	0	0	0	0	0	0	0	0	0	0	5	0	8	0	0	0	0	0	2	0	0	0	0	0	0	0	0	0	0	0	0	0	1	3	0	0	0	0	0	0	0	0	0	0	0
OTU_26860	6	0	0	0	1	0	0	0	0	0	0	0	0	0	43	0	0	0	70	19	0	0	2	2	0	0	0	0	0	0	0	0	0	0	0	0	0	13	11	0	0	1	0	0	0	0	0	0	0
OTU_22419	0	0	0	0	0	0	0	0	0	0	3	0	0	1	7	0	2	0	0	0	0	0	0	1	0	0	0	0	0	0	0	0	0	0	0	0	0	1	0	4	2	0	0	0	0	0	0	0	0
OTU_2461	0	0	0	0	0	0	0	0	0	0	0	0	0	0	0	0	0	0	0	0	0	0	0	0	0	0	0	0	0	0	0	0	0	0	0	0	0	0	0	0	0	0	0	0	315	0	0	0	0
OTU_27799	0	0	0	0	0	0	0	0	0	0	0	0	0	0	0	0	0	0	0	0	0	0	0	0	0	0	0	0	0	0	0	0	0	0	0	0	0	0	0	0	0	0	0	0	0	0	0	0	0
OTU_10360	0	0	0	3	0	0	0	0	0	0	0	0	0	0	0	0	0	0	0	0	0	0	0	0	0	0	0	0	0	0	0	0	0	0	0	0	0	0	0	0	3	0	0	0	0	0	0	0	0
OTU_10364	0	0	0	0	0	0	0	0	0	0	0	0	0	0	0	0	7	0	0	0	0	0	0	0	0	0	0	0	0	0	0	0	0	0	0	0	0	0	0	0	3	0	0	0	0	0	0	0	0
OTU_10365	0	0	0	0	0	0	0	13	0	0	0	0	0	0	0	0	0	0	0	0	0	0	0	0	0	0	0	0	0	0	0	0	0	0	0	0	0	0	0	0	0	0	0	0	0	0	0	0	0
OTU_19974	0	0	0	0	0	0	0	0	0	0	0	0	1	68	0	0	0	0	0	0	0	0	2	0	0	0	0	0	0	0	1	0	0	0	0	0	60	0	0	0	0	0	0	0	0	0	0	0	0
OTU_15621	0	1	0	0	0	0	0	0	0	0	0	0	0	0	0	0	0	0	0	1	0	0	0	0	0	0	0	0	0	0	0	0	0	0	0	0	0	0	0	0	0	0	0	0	0	3	0	0	0
OTU_15629	4	3	0	0	1	0	0	0	1	0	4	0	0	0	0	0	2	0	0	0	0	16	12	1	4	0	0	0	0	0	0	0	0	0	0	0	0	0	0	0	1	1	0	0	0	0	0	0	0
OTU_8083	0	0	0	0	0	0	0	0	0	0	0	0	0	0	0	0	0	0	0	0	0	0	0	0	0	0	0	0	0	0	0	0	0	0	0	0	0	0	0	0	0	0	0	0	0	0	0	0	0
OTU_18593	0	0	0	0	0	0	0	0	1	0	0	0	0	1	0	0	0	0	0	0	0	0	0	7	0	0	0	0	0	14	0	0	0	0	0	0	0	0	0	0	11	20	9	0	0	0	0	0	0
OTU_18594	14	0	0	0	18	0	1	1	3	0	0	0	0	0	0	0	1	0	0	10	0	0	0	8	1	0	0	0	0	1	0	0	0	0	0	0	0	0	0	0	0	1	0	6	0	1	0	4	19
OTU_3501	0	0	0	0	0	14	0	0	0	11	7	0	0	0	0	0	2	0	0	0	0	0	1	0	0	0	0	0	3	1	0	0	0	0	0	0	0	0	0	8	20	1	0	0	0	0	0	0	0
OTU_3500	0	0	0	0	0	0	82	0	0	0	0	0	0	0	0	0	0	0	0	0	0	0	0	0	0	0	0	0	0	0	0	0	0	0	0	0	0	0	0	0	0	0	0	0	0	0	0	0	0
OTU_3503	0	0	0	0	0	0	0	157	0	0	0	0	0	0	0	0	0	0	0	0	0	0	0	0	0	0	0	1	0	0	0	0	0	0	0	0	0	0	0	0	0	0	0	0	1	0	0	0	0
OTU_3502	0	0	0	0	0	0	0	117	0	0	0	0	0	0	0	0	10	0	0	0	0	0	0	0	0	0	0	0	0	0	0	0	1	0	0	0	0	0	0	0	0	0	0	0	0	0	0	0	0
OTU_3505	0	0	0	0	0	0	0	0	130	0	0	0	0	0	0	0	0	0	0	0	0	0	0	0	0	0	0	0	0	0	0	0	0	0	0	20	0	0	0	0	0	0	0	0	0	0	0	0	0
OTU_3504	0	0	0	0	0	0	0	175	0	0	0	0	0	0	0	0	0	0	0	0	0	0	0	0	0	0	0	0	0	0	0	0	2	0	0	0	0	2	0	0	0	0	0	0	0	0	0	0	0
OTU_3507	0	0	0	0	0	0	0	198	0	0	0	0	0	0	1	0	1	0	0	1	0	0	0	0	0	0	0	1	0	0	0	0	0	0	0	0	0	0	0	0	0	0	0	0	0	0	0	0	0
OTU_3506	0	0	0	0	0	0	0	0	51	0	0	0	27	0	0	0	0	0	2	0	0	0	0	0	0	0	0	5	0	0	4	0	0	0	0	0	0	0	0	0	0	0	0	0	0	0	0	0	0
OTU_3509	0	0	0	0	0	0	0	0	75	0	0	0	3	0	0	50	0	0	0	4	15	0	0	0	0	0	0	12	0	0	6	0	1	0	0	5	0	0	1	0	0	7	0	0	0	0	0	0	5
OTU_3508	0	1	0	0	0	0	0	0	25	0	0	0	1	0	0	4	0	0	0	28	0	0	0	0	0	0	1	2	0	0	24	0	0	0	0	1	0	0	2	0	0	0	0	0	0	7	0	0	0
OTU_18626	0	1	0	0	0	0	0	0	1	0	0	0	0	3	0	0	0	0	1	4	0	0	0	0	6	0	0	0	0	0	2	0	0	0	0	1	2	0	0	0	0	0	0	0	0	0	0	0	1
OTU_9029	0	0	0	0	0	0	7	0	0	0	0	0	0	0	0	0	0	0	0	0	0	0	0	0	0	0	0	0	0	24	0	0	0	0	0	0	0	0	0	0	0	0	0	0	0	0	0	0	0
OTU_1617	0	0	0	0	0	1	6	0	0	0	0	20	0	0	5	0	0	30	11	0	3	0	0	0	0	0	1	0	10	1	3	0	0	0	0	0	0	0	0	9	0	0	3	0	4	0	0	22	0
OTU_1616	0	0	4	0	0	0	12	1	1	0	0	2	2	0	1	0	0	4	4	1	0	0	0	1	0	0	0	0	0	2	3	1	0	3	0	3	0	0	0	0	0	0	0	3	0	0	0	2	1
OTU_1615	0	0	0	0	0	0	0	0	0	0	0	0	0	0	0	0	0	0	0	1	0	0	0	0	0	0	0	30	0	0	0	0	0	0	0	0	0	0	0	0	0	0	0	0	0	0	7	0	95
OTU_1614	0	0	0	0	0	0	0	0	0	0	0	0	0	0	0	0	0	0	0	0	0	0	0	0	0	0	0	0	0	0	0	0	0	0	0	0	0	0	0	0	0	0	0	0	0	0	0	0	0
OTU_1613	0	0	0	0	0	0	1	1	9	0	0	33	4	1	1	0	0	1	4	3	3	0	0	5	0	18	8	23	0	5	9	0	0	1	0	36	1	0	4	0	0	0	0	0	0	0	0	8	0
OTU_1612	20	0	0	0	1	0	0	0	0	0	0	0	3	0	1	0	11	0	0	0	0	0	0	34	0	0	0	0	0	0	0	0	0	0	0	0	0	2	0	1	0	0	0	0	93	0	1	0	1
OTU_1611	0	0	0	0	0	0	0	0	0	0	0	0	0	0	0	0	0	0	0	0	0	0	0	0	0	0	0	0	0	0	0	0	0	0	0	0	0	0	0	0	0	104	0	0	0	0	0	0	0
OTU_1610	0	0	0	0	0	0	0	0	0	0	0	15	0	1	0	0	0	0	1	1	0	0	1	0	0	0	1	3	5	0	0	63	0	0	0	0	0	0	0	0	0	0	0	1	0	0	1	0	0
OTU_1619	0	0	0	0	0	0	0	0	0	2	0	0	0	0	0	0	0	0	0	0	0	0	0	0	0	0	0	0	0	0	0	0	0	0	0	0	0	0	0	0	0	0	0	0	0	0	0	0	0
OTU_1618	0	0	0	0	0	0	0	0	0	0	0	0	2	0	0	0	1	0	0	0	1	0	0	0	0	0	0	1	0	0	0	0	0	0	0	18	0	0	0	0	0	0	4	1	0	0	0	0	3
OTU_5612	0	0	0	0	0	0	0	0	0	0	0	0	0	0	0	0	0	0	0	0	0	0	0	0	0	0	0	0	0	0	0	0	0	0	0	0	0	0	0	0	0	0	0	0	0	0	0	2	0
OTU_5611	0	0	0	0	0	0	0	0	0	0	0	0	0	0	0	0	0	0	0	0	0	0	0	0	0	0	0	0	0	0	0	0	0	0	0	0	0	0	0	0	0	0	0	0	0	0	0	0	0
OTU_5610	0	0	0	0	0	0	0	0	0	0	0	0	0	0	0	0	0	0	0	0	0	0	0	0	0	0	0	0	0	0	0	0	0	0	0	0	0	0	0	5	0	0	0	7	0	0	0	0	0
OTU_5616	0	0	0	0	0	0	0	0	0	0	0	0	0	0	0	0	0	0	0	0	0	0	0	0	0	0	0	0	0	0	0	0	0	0	0	0	0	0	0	0	0	0	0	0	0	0	0	0	0
OTU_5615	1	0	0	0	0	0	0	0	1	0	0	0	0	0	0	0	0	0	1	0	0	0	0	0	0	0	0	0	0	0	0	0	0	0	0	0	0	0	5	0	0	0	0	0	0	0	0	0	0
OTU_5614	0	8	0	0	0	0	0	0	0	0	0	0	0	0	0	1	0	0	0	1	0	0	0	0	2	0	0	0	0	0	0	0	0	0	0	0	0	0	0	0	0	0	0	0	0	0	0	0	0
OTU_5619	0	62	5	0	0	0	0	0	0	1	0	0	0	0	0	0	0	0	0	0	0	0	0	0	10	0	0	0	0	0	0	0	0	0	0	0	0	0	0	0	0	0	0	0	0	3	0	0	0
OTU_7619	0	0	0	0	0	0	0	0	0	0	0	0	0	0	0	0	0	0	0	0	0	0	0	0	0	0	0	0	0	0	0	0	0	0	0	0	0	0	0	0	0	0	0	0	0	0	0	0	0
OTU_7611	0	0	0	0	0	0	0	0	0	0	0	0	0	0	0	0	0	0	1	0	0	0	0	0	0	0	0	0	0	0	0	0	0	0	0	0	0	0	0	0	0	0	0	0	0	0	0	0	0
OTU_7610	0	0	0	0	1	0	0	0	0	0	0	0	0	0	0	0	0	0	0	0	0	0	0	0	0	0	0	0	0	0	0	0	0	0	0	0	0	0	0	0	0	0	0	1	0	0	0	0	0
OTU_7615	0	0	0	0	0	0	0	0	0	0	0	0	0	0	0	4	0	0	0	0	0	0	0	6	0	0	0	0	0	0	0	0	0	0	1	0	0	0	2	0	0	0	0	0	0	0	0	0	0
OTU_7617	0	0	0	0	0	0	0	0	0	0	0	0	0	0	0	0	0	2	0	0	0	0	0	0	0	0	0	0	0	0	0	0	0	0	0	0	0	0	0	0	0	0	0	0	2	0	0	0	0
OTU_7616	0	0	0	0	0	0	0	0	0	0	0	0	0	0	0	0	1	2	0	0	0	0	0	0	0	0	0	0	0	0	0	0	0	0	0	0	0	0	0	0	0	0	0	0	0	0	0	0	0
OTU_20760	0	0	0	0	0	0	0	0	0	0	0	0	0	0	0	0	1	0	0	0	0	0	0	0	0	0	0	0	0	0	0	0	0	0	0	0	0	0	0	0	0	0	0	7	0	0	0	0	0
OTU_3627	1	0	0	0	0	0	0	0	0	0	0	0	0	0	0	0	0	0	1	0	0	0	0	0	0	0	0	0	0	5	0	0	0	0	0	0	0	0	0	0	75	0	0	0	0	0	0	0	0
OTU_17471	0	0	0	0	0	0	2	0	0	0	0	0	1	15	0	1	0	0	0	1	0	0	0	0	0	0	0	0	0	0	0	0	0	0	0	0	2	0	0	0	0	0	0	0	0	0	0	0	0
OTU_17470	0	0	0	0	0	0	0	0	0	0	0	0	0	22	0	0	0	0	0	0	0	0	0	0	0	0	0	0	0	0	0	0	0	0	0	0	36	0	0	0	0	0	0	0	0	0	0	0	0
OTU_17474	0	0	0	0	0	0	0	0	0	0	0	0	0	11	0	0	0	0	0	0	0	0	0	0	0	0	0	0	0	0	0	0	0	0	0	0	4	0	0	0	0	0	0	0	0	0	0	0	0
OTU_16702	0	0	0	0	0	0	0	0	10	0	0	0	3	1	0	0	0	0	0	0	0	0	0	0	0	0	0	0	0	0	2	0	0	0	0	11	0	0	0	0	0	0	0	0	0	1	0	0	0
OTU_16706	0	0	0	0	0	0	0	0	24	0	0	0	2	0	0	2	0	0	0	2	1	0	0	0	0	0	0	0	0	0	31	0	0	0	0	13	0	0	1	0	0	0	0	0	0	0	0	0	0
OTU_309	0	0	0	0	0	1	0	0	0	0	0	0	0	0	0	0	0	0	0	0	0	0	0	0	0	0	0	0	0	0	0	0	0	0	0	0	0	0	0	0	5	0	0	0	1	0	0	4	0
OTU_308	0	0	0	0	0	0	0	0	0	0	0	0	0	0	0	0	0	0	0	0	0	0	0	0	0	0	0	0	0	0	0	0	0	0	0	0	0	0	0	0	0	0	0	0	813	1	0	0	0
OTU_27683	0	0	0	0	0	0	0	7	0	0	0	0	0	0	0	0	0	0	0	0	0	0	0	0	0	0	0	0	0	0	0	0	0	0	0	0	0	0	0	0	0	0	0	0	0	0	0	0	0
OTU_303	0	4	1	2	0	0	0	0	1	0	0	0	3	3	0	0	0	0	9	3	3	0	2	0	85	0	0	1	0	8	8	0	0	0	0	0	5	0	2	0	330	0	65	0	0	0	0	0	0
OTU_25271	0	0	0	0	0	0	0	0	6	0	0	0	5	0	0	0	0	0	0	4	0	0	0	0	0	0	0	0	0	0	0	3	0	0	0	14	0	0	0	0	0	0	0	0	0	1	0	0	0
OTU_307	0	0	1	0	0	0	0	0	0	0	1	0	11	4	0	0	2	0	0	2	0	0	0	0	1	768	5	28	0	0	0	23	21	0	0	0	4	0	0	0	0	0	0	0	0	5	932	9	6
OTU_305	0	0	0	0	1	0	0	0	2	0	0	0	19	0	58	682	0	0	3	33	0	0	0	0	0	2	0	11	0	0	16	3	0	0	12	9	0	2	14	0	0	0	0	0	0	4	0	0	0
OTU_25277	0	0	0	0	0	0	0	0	0	0	0	0	0	0	0	0	0	0	0	0	0	1	0	0	0	0	0	0	0	0	0	0	0	0	0	0	0	0	0	0	0	0	0	0	0	0	0	0	0
OTU_9921	0	0	0	0	0	0	0	0	0	2	0	0	27	0	0	0	6	0	0	0	0	0	0	0	0	57	0	0	0	0	0	1	0	0	0	0	0	0	0	0	0	0	0	0	0	1	0	2	4
OTU_9920	0	0	0	0	0	0	0	1	0	3	0	0	2	0	0	0	0	0	0	0	0	0	0	0	0	2	2	0	0	0	0	5	5	4	0	0	3	0	0	0	0	0	0	0	0	0	0	8	0
OTU_9922	0	0	0	0	0	0	0	1	0	0	1	0	0	2	0	0	0	0	0	0	0	0	0	0	0	13	0	0	0	1	0	2	6	0	0	0	0	0	0	0	0	0	0	0	0	1	5	10	0
OTU_9925	0	0	0	0	0	0	5	0	0	0	0	0	0	1	0	0	0	0	0	0	0	0	0	0	0	0	0	0	0	0	0	0	0	0	0	0	0	0	0	0	0	0	0	0	0	0	0	0	3
OTU_9927	0	0	0	0	0	0	0	0	0	0	0	0	10	0	0	0	0	0	0	2	0	0	0	0	0	0	0	1	0	0	0	0	0	0	0	0	0	0	0	0	0	0	0	0	0	0	0	0	0
OTU_9926	0	0	0	0	1	0	9	1	1	0	0	2	9	0	0	0	0	0	0	2	0	0	0	4	0	2	6	4	3	0	0	11	4	0	0	0	2	4	5	0	0	0	0	6	10	0	3	1	0
OTU_9929	0	0	0	0	0	0	1	0	0	0	0	2	2	8	1	0	0	1	0	0	0	0	1	0	0	0	1	1	0	0	0	2	0	0	0	2	11	0	0	0	0	0	0	0	0	0	0	10	0
OTU_9928	0	0	0	0	0	0	0	0	0	0	0	0	0	0	0	0	0	0	0	0	0	0	0	0	0	0	0	0	0	0	0	0	0	0	0	0	0	0	0	0	0	0	0	0	0	0	0	0	0
OTU_23305	0	0	0	0	0	0	0	0	0	0	1	0	0	0	0	0	0	0	0	1	0	0	0	0	0	5	0	0	0	0	0	0	0	0	0	0	0	0	0	0	0	0	0	0	0	0	0	0	0
OTU_11160	0	0	0	0	1	0	15	0	0	0	0	0	3	0	0	0	0	0	0	2	0	0	0	0	0	0	0	1	0	3	0	0	0	0	0	0	0	0	0	0	0	11	0	0	0	0	0	0	4
OTU_11164	0	0	0	0	0	0	19	0	0	0	1	0	3	0	0	0	0	0	0	2	0	0	0	0	0	0	0	0	0	1	0	0	0	0	0	0	0	0	0	0	0	0	0	0	0	0	0	0	0
OTU_15423	0	0	0	0	0	0	0	1	0	0	0	0	0	0	0	0	0	0	0	0	0	0	0	0	0	0	0	0	0	0	0	0	0	0	0	0	0	0	0	0	0	0	0	0	0	0	0	0	0
OTU_27104	0	1	0	0	0	0	0	0	0	1	0	0	0	0	0	0	1	0	0	0	0	2	4	0	0	0	0	0	0	0	0	0	0	0	0	0	0	0	0	2	0	16	0	1	0	0	0	0	0
OTU_15429	0	0	0	0	0	0	0	6	0	0	0	0	0	0	0	0	0	0	0	0	0	0	0	0	0	0	0	0	0	0	0	0	0	0	0	0	0	0	0	0	0	0	0	0	0	0	0	0	0
OTU_10612	0	0	0	0	0	0	0	0	0	0	0	0	0	0	0	0	0	0	0	0	0	0	0	0	0	0	0	3	0	0	0	0	2	0	0	0	0	0	0	0	0	1	0	0	0	0	0	1	1
OTU_10617	0	0	0	0	0	0	0	0	0	0	0	0	0	0	0	0	0	1	0	0	0	0	0	0	0	0	0	0	0	0	0	0	0	0	0	0	0	0	0	0	0	0	0	0	3	0	0	0	0
OTU_10614	0	0	0	0	0	0	0	0	0	0	0	0	0	0	0	0	0	0	0	0	0	0	0	0	0	0	0	0	0	0	0	0	0	0	0	0	0	0	0	0	0	0	0	0	2	0	0	0	0
OTU_17869	0	0	0	0	0	0	0	0	0	0	0	0	0	0	2	9	0	0	0	2	0	0	0	0	0	0	0	1	0	2	0	0	0	0	9	3	0	0	4	0	0	0	0	0	0	0	0	0	0
OTU_17866	0	0	0	0	0	0	0	0	40	0	0	0	7	0	0	8	0	0	0	0	0	0	0	0	1	0	0	0	0	0	6	0	0	0	2	31	0	0	14	0	0	0	0	0	0	2	0	0	0
OTU_11181	0	0	0	0	0	0	0	16	0	0	0	0	0	0	10	0	0	0	0	0	0	0	0	0	0	0	0	0	0	0	0	0	0	0	0	0	0	0	0	0	0	0	0	0	0	0	0	0	0
OTU_17136	0	0	0	0	0	0	0	0	0	0	32	0	0	0	0	0	0	0	0	0	0	0	24	1	0	0	0	0	0	0	0	0	0	0	0	0	0	0	0	0	0	0	0	0	0	0	0	0	0
OTU_17135	0	0	2	0	0	0	0	0	0	0	18	0	0	2	3	0	1	0	0	0	0	0	1	1	5	0	0	0	0	0	0	0	0	0	0	0	1	0	0	0	0	0	0	1	0	0	0	0	0
OTU_12421	0	0	0	0	0	0	0	0	4	0	0	0	1	0	2	0	1	4	0	0	1	0	0	0	0	0	0	0	0	1	0	0	0	0	0	6	1	0	0	0	0	0	0	0	0	0	0	0	0
OTU_12424	0	0	0	0	0	0	0	0	1	0	0	0	9	0	3	11	0	0	0	2	0	0	0	0	0	0	0	0	0	3	9	0	0	0	0	32	0	0	5	0	0	3	0	5	0	0	0	3	0
OTU_18911	0	0	0	0	0	1	2	1	0	0	0	1	3	0	0	0	0	0	0	0	0	0	0	0	0	0	0	0	49	0	0	4	1	5	0	0	0	0	0	0	0	0	0	0	0	0	0	0	3
OTU_18910	0	0	0	0	0	0	0	0	0	0	0	0	1	0	0	0	0	0	0	0	0	0	0	0	0	0	0	0	73	0	0	1	3	0	0	0	0	0	0	0	0	0	0	0	0	0	0	0	0
OTU_3985	0	0	0	0	0	0	0	0	0	2	0	0	0	0	0	0	0	0	0	0	0	0	0	0	0	0	2	0	0	0	0	85	0	0	0	0	0	0	0	0	0	0	0	0	0	0	0	0	0
OTU_3984	0	0	0	0	0	0	0	0	6	0	0	0	2	0	0	3	0	0	0	2	0	0	0	0	0	0	0	2	0	0	115	0	0	0	0	0	0	0	0	0	0	0	0	0	0	0	0	0	2
OTU_3987	0	0	0	0	0	0	0	0	0	0	0	0	10	0	2	8	0	0	3	6	0	0	0	0	0	1	0	0	0	0	113	0	0	0	0	0	0	0	0	0	0	0	0	6	0	0	0	0	0
OTU_3986	1	0	0	0	0	0	0	0	3	0	0	0	2	0	0	0	0	0	0	1	0	1	0	0	0	2	0	0	0	0	83	0	1	0	0	2	0	0	0	0	0	14	5	0	9	0	0	0	0
OTU_3981	0	1	0	0	0	0	0	0	77	0	0	0	11	0	0	1	0	0	0	2	0	0	0	0	1	0	0	3	0	0	153	0	0	0	0	34	0	0	1	0	0	0	0	0	0	5	0	0	1
OTU_3980	0	0	0	0	0	0	0	0	0	0	0	0	0	0	0	0	0	2	0	0	0	0	0	1	0	0	0	0	0	50	0	0	0	0	0	0	0	0	0	2	0	0	0	0	0	0	0	0	0
OTU_3983	0	0	0	0	0	0	0	0	2	0	0	0	5	8	0	0	0	0	0	9	0	1	0	0	0	0	0	0	0	0	70	0	0	0	0	0	6	0	0	0	0	0	2	0	0	0	0	1	0
OTU_3989	0	0	0	0	1	0	0	0	1	0	0	0	0	1	1	10	0	0	0	0	0	0	0	4	0	0	0	0	0	0	16	0	1	14	0	0	6	1	1	0	0	0	0	0	0	0	0	0	0
OTU_3988	0	0	0	0	0	0	0	0	0	0	0	0	1	0	0	0	0	0	0	0	0	0	0	0	0	0	0	0	0	0	84	0	0	0	2	0	1	0	0	0	0	0	0	0	0	0	0	0	0
OTU_10230	0	0	0	0	0	0	1	0	0	0	0	8	0	0	0	0	0	0	0	9	0	0	0	0	0	0	0	10	0	0	0	0	0	0	0	0	0	0	0	0	0	1	0	0	0	0	0	0	16
OTU_10232	0	0	0	0	0	0	0	0	0	0	0	0	3	0	0	1	0	0	0	0	0	0	0	0	0	0	0	0	0	0	0	0	0	0	0	0	0	0	0	0	0	0	0	0	0	0	0	0	0
OTU_18006	0	0	0	0	0	0	0	0	0	0	0	0	0	0	0	0	9	0	0	0	0	0	0	0	0	0	0	0	0	0	0	0	0	0	0	0	0	0	0	0	0	0	0	0	0	0	0	0	0
[truncated: 9,446 more rows]
[truncated: 80 more columns]
