# Supplementary material for: Diversity, Distribution and Co-occurrence Patterns of Bacterial Communities in a Karst Cave System
Source: Front Microbiol. 2019 Aug 6;10:1726. doi: 10.3389/fmicb.2019.01726 (PMC6691740; doi:10.3389/fmicb.2019.01726)
Supplement: Supplementary file 3 [file Table_3.XLSX]

## Sheet: meta
Supplementary Table 3 Environmental factors of cave samples
SampleID	Niche	Depth (m)	Temperature (oC)	Humidity	PH	TOC (mg/L)	TN (mg/L)	Moisture
C1A02	Air	30	13	0.9	NA	NA	NA	NA
C1A03	Air	200	12	0.92	NA	NA	NA	NA
C1A04	Air	400	11.5	0.92	NA	NA	NA	NA
C1A05	Air	600	11	0.88	NA	NA	NA	NA
C1A06	Air	800	12	0.93	NA	NA	NA	NA
C1A07	Air	1300	11	0.92	NA	NA	NA	NA
C1R02	Rock	30	13	0.9	7.62	223.915	38.75	NA
C1R03	Rock	200	12	0.92	8.46	569.995	117.02	NA
C1R04	Rock	400	11.5	0.92	8.93	84.1	10.14	NA
C1R05	Rock	600	11	0.88	8.76	129.555	106.025	NA
C1R06	Rock	800	12	0.93	8.58	352.295	24.71	NA
C1R07	Rock	1300	11	0.92	8.93	183.815	19.78	NA
C1S02	Sediment	30	13	0.9	7.65	274.175	896.4	0.224949
C1S03	Sediment	200	12	0.92	7.6	411.875	77.5	0.264316
C1S04	Sediment	400	11.5	0.92	8.12	20.475	0	0.276473
C1S05	Sediment	600	11	0.88	7.8	273.875	163.9	0.249651
C1S06	Sediment	800	12	0.93	8.59	206.925	120.15	0.183582
C1S07	Sediment	1300	11	0.92	8.37	775.875	157.2	0.162081
C1W02	Water	30	13	0.9	NA	NA	NA	NA
C1W03	Water	200	12	0.92	7.88	37.76	8.432	NA
C1W07	Water	1300	11	0.92	7.43	15.537	34.52	NA
C2A02	Air	50	11	0.94	NA	NA	NA	NA
C2A04	Air	400	11.5	0.88	NA	NA	NA	NA
C2A05	Air	600	11.5	0.91	NA	NA	NA	NA
C2A06	Air	950	11	0.9	NA	NA	NA	NA
C2R02	Rock	50	11	0.94	8.92	457.615	57.1	NA
C2R03	Rock	200	11	0.9	8.8	423.43	62.225	NA
C2R04	Rock	400	11.5	0.88	8.57	95.07	103.65	NA
C2R05	Rock	600	11.5	0.91	8.02	169.58	81.91	NA
C2R06	Rock	950	11	0.9	9.11	354.473	49.89	NA
C2S02	Sediment	50	11	0.94	7.3	1511.38	816.85	0.234958
C2S03	Sediment	200	11	0.9	8.27	622.325	143.95	0.212214
C2S04	Sediment	400	11.5	0.88	8.15	687.175	533.55	0.191674
C2S051	Sediment	600	11.5	0.91	7.87	70.575	904.6	0.193537
C2S052	Sediment	600	11.5	0.91	7.81	248.2	648.3	0.212605
C2S062	Sediment	950	11	0.9	8.18	172.1	33.8	0.303579
C2W02	Water	50	11	0.94	8.02	28.993	4.017	NA
C2W04	Water	400	11.5	0.88	7.86	23.686	22.737	NA
C2W06	Water	950	11	0.9	7.81	26.409	44.295	NA
G1A02	Air	10	23.5	0.9	NA	NA	NA	NA
G1A03	Air	100	25	0.9	NA	NA	NA	NA
G1A04	Air	200	25	0.8	NA	NA	NA	NA
G1A05	Air	300	27	0.85	NA	NA	NA	NA
G1A06	Air	320	25	0.9	NA	NA	NA	NA
G1R02	Rock	10	23.5	0.9	8.95	547.117	51.72	NA
G1R03	Rock	100	25	0.9	8.02	391.777	72.015	NA
G1R04	Rock	200	25	0.8	8.14	337.433	695.71	NA
G1R05	Rock	300	27	0.85	8.1	196.498	74.675	NA
G1R06	Rock	320	25	0.9	7.84	788.903	113.655	NA
G1S02	Sediment	10	23.5	0.9	7.55	932.4	773.95	0.169123
G1S03	Sediment	100	25	0.9	7.82	905.65	1015.6	0.29333
G1S04	Sediment	200	25	0.8	7.73	765.6	2074.25	0.127957
G1S05	Sediment	300	27	0.85	7.98	431.45	225.4	0.147949
G1S06	Sediment	320	25	0.9	7.2	851.6	423.75	0.378794
G1W03	Water	100	25	0.9	7.85	34.372	5.249	NA
G3A02	Air	10	25	0.8	NA	NA	NA	NA
G3A03	Air	100	25	0.8	NA	NA	NA	NA
G3A04	Air	200	25	0.8	NA	NA	NA	NA
G3A05	Air	300	25	0.8	NA	NA	NA	NA
G3R02	Rock	10	25	0.8	8.25	157.287	36.745	NA
G3R03	Rock	100	25	0.8	8.86	139.238	35.26	NA
G3R04	Rock	200	25	0.8	8.71	112.603	32.785	NA
G3R05	Rock	300	25	0.8	8.67	273.635	77.885	NA
G3S02	Sediment	10	25	0.8	7.71	3229.55	635.4	0.286239
G3S03	Sediment	100	25	0.8	7.64	1454.8	292.3	0.364116
G3S04	Sediment	200	25	0.8	8.11	1048.2	78.2	0.320464
G3S05	Sediment	300	25	0.8	7.93	1570.75	145.25	0.360231
G3W03	Water	100	25	0.8	7.79	23.193	49.154	NA
G3W05	Water	300	25	0.8	7.91	27.279	7.837	NA
S7A03	Air	40	15	0.92	NA	NA	NA	NA
S7A04	Air	130	13.5	0.91	NA	NA	NA	NA
S7A05	Air	260	11.5	0.92	NA	NA	NA	NA
S7A06	Air	400	11	0.9	NA	NA	NA	NA
S7A07	Air	600	11.5	0.88	NA	NA	NA	NA
S7R03	Rock	40	15	0.92	7.92	867.505	235.97	NA
S7R04	Rock	130	13.5	0.91	7.9	406.925	149.21	NA
S7R05	Rock	260	11.5	0.92	7.98	373.105	597.375	NA
S7R06	Rock	400	11	0.9	8.55	120.595	50.875	NA
S7R07	Rock	600	11.5	0.88	8.74	267.14	513.535	NA
S7S03	Sediment	40	15	0.92	7.64	1042.38	186.5	0.346842
S7S04	Sediment	130	13.5	0.91	7.69	726.825	131.4	0.356392
S7S05	Sediment	260	11.5	0.92	7.79	429.525	88.75	0.269864
S7S06	Sediment	400	11	0.9	7.09	1759.22	192.9	0.246386
S7W04	Water	130	13.5	0.91	8	34.064	19.375	NA
S7W06	Water	400	11	0.9	NA	NA	NA	NA
S7W07	Water	600	11.5	0.88	7.83	35.751	55.753	NA
S8A02	Air	10	14	0.9	NA	NA	NA	NA
S8A03	Air	100	15	0.93	NA	NA	NA	NA
S8A04	Air	200	14	0.9	NA	NA	NA	NA
S8A05	Air	300	14	0.92	NA	NA	NA	NA
S8R02	Rock	10	14	0.9	8.77	135.35	24.955	NA
S8R03	Rock	100	15	0.93	8.86	67.195	9.9725	NA
S8R04	Rock	200	14	0.9	9.17	18.28	21.7	NA
S8R05	Rock	300	14	0.92	9.36	22.915	3.5525	NA
S8S02	Sediment	10	14	0.9	7.52	755.775	133.8	0.267214
S8S03	Sediment	100	15	0.93	7.8	247.475	20.2	0.3981
S8S04	Sediment	200	14	0.9	8.01	423.675	21.65	0.474373
S8S05	Sediment	300	14	0.92	8.02	315.775	42.7	0.696338
S8W04	Water	200	14	0.9	7.98	34.927	16.304	NA
S8W05	Water	300	14	0.92	7.86	31.633	33.116	NA
Y2A02	Air	20	18	0.7	NA	NA	NA	NA
Y2A03	Air	200	15	0.88	NA	NA	NA	NA
Y2A04	Air	400	16	0.85	NA	NA	NA	NA
Y2A05	Air	600	15	0.9	NA	NA	NA	NA
Y2A06	Air	750	15	0.87	NA	NA	NA	NA
Y2R02	Rock	20	18	0.7	9.04	1645.29	223.265	NA
Y2R03	Rock	200	15	0.88	9.13	394.285	78.09	NA
Y2R04	Rock	400	16	0.85	9.24	473.925	138.625	NA
Y2R05	Rock	600	15	0.9	9.61	335.375	274.81	NA
Y2R06	Rock	750	15	0.87	8.89	583.39	87.485	NA
Y2S02	Sediment	20	18	0.7	6.64	1362.6	5093	0.140552
Y2S03	Sediment	200	15	0.88	NA	NA	NA	NA
Y2S04	Sediment	400	16	0.85	6.7	725.5	312.3	0.172691
Y2S05	Sediment	600	15	0.9	6.91	809	1589.95	0.210291
Y2S06	Sediment	750	15	0.87	6.92	602	129.3	0.384962
Y2W02	Water	200	15	0.88	8.07	40.467	8.393	NA
Y2W05	Water	600	15	0.9	8.09	39.967	7.526	NA
Y2W06	Water	750	15	0.87	8.08	56.424	7.413	NA
Y3A02	Air	10	18	0.8	NA	NA	NA	NA
Y3A03	Air	100	16	0.85	NA	NA	NA	NA
Y3A04	Air	200	15.5	0.87	NA	NA	NA	NA
Y3R03	Rock	100	16	0.85	8.95	135.375	27.405	NA
Y3R04	Rock	200	15.5	0.87	8.88	129.4	97.445	NA
Y3S02	Sediment	10	18	0.8	7.58	1321.5	1640.2	0.0418477
Y3S03	Sediment	100	16	0.85	7.88	480.9	84.1	0.20666
Y3S04	Sediment	200	15.5	0.87	6.94	4006	1655.55	0.0700155
Y3W02	Water	10	18	0.8	8.12	111.882	7.955	NA
Y3W03	Water	100	16	0.85	7.97	46.994	9.293	NA
